# Supplementary material for: (E)-N′-(5-Chloro-2-hydroxy­benzyl­idene)-p-toluene­sulfonohydrazide
Source: Acta Crystallogr Sect E Struct Rep Online. 2008 Nov 22;64(Pt 12):o2424. doi: 10.1107/S1600536808038695 (PMC2960077; doi:10.1107/S1600536808038695)
Supplement: Supplementary file 1 [file e-64-o2424-sup1.cif]

##############################################################################
###                                                                        ###
###        Electronic paper (Acta Crystallographica Section E)             ###
###                                                                        ###
##############################################################################
#                                                                            #
# This CIF contains the data in a paper accepted for publication in Acta     #
# Crystallographica Section E. It conforms to the requirements of Notes      #
# for Authors for Section E, and has been peer reviewed under the auspices   #
# of the IUCr Commission on Journals.                                        #
#                                                                            #
# Full details of the Crystallographic Information File format               #
# are given in the paper "The Crystallographic Information File (CIF):       #
# a New Standard Archive File for Crystallography" by S. R. Hall, F. H.      #
# Allen and I. D. Brown [Acta Cryst. (1991), A47, 655-685].                  #
#                                                                            #
# The current version of the core CIF dictionary is obtainable from          #
# ftp://ftp.iucr.org/pub/cif_core.dic. The current version number is 2.4.    #
#                                                                            #
# Software is freely available for graphical display of the structure(s) in  #
# this CIF.  For information consult the CIF home page http://www.iucr.org/  #
# cif/home.html                                                              #
#                                                                            #
# This file may be used for bona fide research purposes within the           #
# scientific community so long as proper attribution is given to the journal # 
# article from which it was obtained.                                        #
#                                                                            #
##############################################################################
                                             
data_global
_audit_creation_method     'form.cif (version 2.0)'
_journal_data_validation_number     ?
_journal_date_recd_electronic     2008-11-06
_journal_date_accepted     2008-11-19
_journal_name_full     'Acta Crystallographica, Section E'
_journal_year     2008
_journal_volume     64
_journal_issue     12
_journal_page_first     o2424
_journal_page_last     o2424
_journal_paper_category     QO
_journal_coeditor_code     PK2133
_publ_contact_author_name     'Prof. Fun Hoong Kun'
_publ_contact_author_address
;
      X-ray Crystallography Unit
      School of Physics
      Universiti Sains Malaysia
      11800 USM, Penang
      MALAYSIA
;
_publ_contact_author_email     'hkfun@usm.my'
_publ_contact_author_fax     '6 04 6579150'
_publ_contact_author_phone     '6 04 6533652'
_publ_section_title
;
(<i>E</i>)-N'-(5-Chloro-2-hydroxybenzylidene)-<i>p</i>-toluenesulfonohydrazide
;
loop_
    _publ_author_name
    _publ_author_footnote
    _publ_author_address
    'Reza Kia' ?
;
      X-ray Crystallography Unit
      School of Physics
      Universiti Sains Malaysia
      11800 USM, Penang
      Malaysia
;
    'Fun, Hoong-Kun' ?
;
      X-ray Crystallography Unit
      School of Physics
      Universiti Sains Malaysia
      11800 USM, Penang
      Malaysia
;
    'Hadi Kargar' ?
;     Department of Chemistry,
      School of Science,
      Payame Noor University (PNU),
      Ardakan, Yazd,
      Iran
;
data_I
_audit_creation_method     SHELXL-97
_chemical_name_systematic
;
(<i>E</i>)-N'-(5-Chloro-2-hydroxybenzylidene)-<i>p</i>-toluenesulfonohydrazide
;
_chemical_name_common
;
(<i>E</i>)-5-Chlorosalicylidene-<i>p</i>-toluenesulfonohydrazide
;
_chemical_formula_moiety     'C14 H13 Cl N2 O3 S'
_chemical_formula_sum     'C14 H13 Cl N2 O3 S'
_chemical_formula_iupac     'C14 H13 Cl N2 O3 S'
_chemical_formula_weight     324.78
_chemical_melting_point     ?
_symmetry_cell_setting     'Monoclinic'
_symmetry_space_group_name_H-M     'P 21/c'
_symmetry_space_group_name_Hall     '-P 2ybc'
loop_
    _symmetry_equiv_pos_as_xyz
    'x, y, z'
    '-x, y+1/2, -z+1/2'
    '-x, -y, -z'
    'x, -y-1/2, z-1/2'
_cell_length_a     15.7454(3)
_cell_length_b     9.8338(2)
_cell_length_c     9.8455(2)
_cell_angle_alpha     90.00
_cell_angle_beta     105.9410(10)
_cell_angle_gamma     90.00
_cell_volume     1465.83(5)
_cell_formula_units_Z     4
_cell_measurement_reflns_used     9969
_cell_measurement_theta_min     2.69
_cell_measurement_theta_max     36.22
_cell_measurement_temperature     100.00(10)
_exptl_crystal_description     'block'
_exptl_crystal_colour     'colourless'
_exptl_crystal_size_max     0.45
_exptl_crystal_size_mid     0.38
_exptl_crystal_size_min     0.31
_exptl_crystal_density_diffrn     1.472
_exptl_crystal_density_meas     ?
_exptl_crystal_density_method     'not measured'
_exptl_crystal_F_000     672
_exptl_absorpt_coefficient_mu     0.414
_exptl_absorpt_correction_type     'multi-scan'
_exptl_absorpt_process_details     '(<i>SADABS</i>; Bruker, 2005)'
_exptl_absorpt_correction_T_min     0.836
_exptl_absorpt_correction_T_max     0.883
_exptl_special_details
;
The low-temperature data was collected with the Oxford Cryosystems
Cobra low-temperature attachment.
;
_diffrn_ambient_temperature     100.00(10)
_diffrn_radiation_type     MoK\a
_diffrn_radiation_wavelength     0.71073
_diffrn_radiation_source     'fine-focus sealed tube'
_diffrn_radiation_monochromator     graphite
_diffrn_measurement_device_type
;
Bruker SMART APEXII CCD area-detector
;
_diffrn_measurement_method     '\f and \w'
_diffrn_detector_area_resol_mean     ?
_diffrn_reflns_number     16498
_diffrn_reflns_av_R_equivalents     0.0196
_diffrn_reflns_av_sigmaI/netI     0.0195
_diffrn_reflns_theta_min     1.34
_diffrn_reflns_theta_max     32.50
_diffrn_reflns_theta_full     32.50
_diffrn_measured_fraction_theta_max     0.996
_diffrn_measured_fraction_theta_full     0.996
_diffrn_reflns_limit_h_min     -16
_diffrn_reflns_limit_h_max     23
_diffrn_reflns_limit_k_min     -11
_diffrn_reflns_limit_k_max     14
_diffrn_reflns_limit_l_min     -14
_diffrn_reflns_limit_l_max     13
_diffrn_standards_number     0
_diffrn_standards_interval_count     .
_diffrn_standards_interval_time     .
_diffrn_standards_decay_%     ?
_refine_special_details
;
Refinement of <i>F</i>^2^ against ALL reflections. The weighted <i>R</i>-factor
<i>wR</i> and goodness of fit <i>S</i> are based on <i>F</i>^2^, conventional
<i>R</i>-factors <i>R</i> are based on <i>F</i>, with <i>F</i> set to zero for
negative <i>F</i>^2^. The threshold expression of <i>F</i>^2^ >
\s(<i>F</i>^2^) is used only for calculating <i>R</i>-factors(gt) <i>etc</i>.
and is not relevant to the choice of reflections for refinement.
<i>R</i>-factors based on <i>F</i>^2^ are statistically about twice as large
as those based on <i>F</i>, and <i>R</i>- factors based on ALL data will be
even larger.
;
_reflns_number_total     5274
_reflns_number_gt     4761
_reflns_threshold_expression     I>2\s(I)
_refine_ls_structure_factor_coef     Fsqd
_refine_ls_matrix_type     full
_refine_ls_R_factor_all     0.0353
_refine_ls_R_factor_gt     0.0313
_refine_ls_wR_factor_gt     0.0888
_refine_ls_wR_factor_ref     0.0926
_refine_ls_goodness_of_fit_ref     1.096
_refine_ls_restrained_S_all     1.096
_refine_ls_number_reflns     5274
_refine_ls_number_parameters     199
_refine_ls_number_restraints     0
_refine_ls_hydrogen_treatment     mixed
_refine_ls_weighting_scheme     calc
_refine_ls_weighting_details
         'calc w=1/[\s^2^(Fo^2^)+(0.0458P)^2^+0.5147P] where P=(Fo^2^+2Fc^2^)/3'
_atom_sites_solution_hydrogens     geom
_atom_sites_solution_primary     direct
_atom_sites_solution_secondary     difmap
_refine_ls_shift/su_max     0.001
_refine_ls_shift/su_mean     0.000
_refine_diff_density_max     0.440
_refine_diff_density_min     -0.377
_refine_ls_extinction_method     none
_refine_ls_extinction_coef     ?
loop_
    _atom_type_symbol
    _atom_type_description
    _atom_type_scat_dispersion_real
    _atom_type_scat_dispersion_imag
    _atom_type_scat_source
    'C' 'C' 0.0033 0.0016
                         'International Tables Vol C Tables 4.2.6.8 and 6.1.1.4'
    'H' 'H' 0.0000 0.0000
                         'International Tables Vol C Tables 4.2.6.8 and 6.1.1.4'
    'N' 'N' 0.0061 0.0033
                         'International Tables Vol C Tables 4.2.6.8 and 6.1.1.4'
    'O' 'O' 0.0106 0.0060
                         'International Tables Vol C Tables 4.2.6.8 and 6.1.1.4'
    'S' 'S' 0.1246 0.1234
                         'International Tables Vol C Tables 4.2.6.8 and 6.1.1.4'
    'Br' 'Br' -0.2901 2.4595
                         'International Tables Vol C Tables 4.2.6.8 and 6.1.1.4'
_computing_data_collection     'APEX2 (Bruker, 2005)'
_computing_cell_refinement     'APEX2 (Bruker, 2005)'
_computing_data_reduction     'SAINT (Bruker, 2005)'
_computing_structure_solution     'SHELXTL (Sheldrick, 2008)'
_computing_structure_refinement     'SHELXTL (Sheldrick, 2008)'
_computing_molecular_graphics     'SHELXTL (Sheldrick, 2008)'
_computing_publication_material
                             'SHELXTL (Sheldrick, 2008) and PLATON (Spek, 2003)'
loop_
    _atom_site_type_symbol
    _atom_site_label
    _atom_site_fract_x
    _atom_site_fract_y
    _atom_site_fract_z
    _atom_site_U_iso_or_equiv
    _atom_site_adp_type
    _atom_site_calc_flag
    _atom_site_refinement_flags
    _atom_site_occupancy
    _atom_site_disorder_assembly
    _atom_site_disorder_group
    Cl Cl1 0.694874(18) 0.12795(3) 0.64129(3) 0.03146(8) Uani d . 1 . .
    S S1 0.146818(15) 0.24140(2) 0.10615(2) 0.01365(6) Uani d . 1 . .
    O O1 0.41411(6) 0.06452(10) 0.11049(9) 0.02515(17) Uani d . 1 . .
    O O2 0.17263(6) 0.28771(8) -0.01531(8) 0.02080(15) Uani d . 1 . .
    O O3 0.07539(5) 0.30583(8) 0.14463(8) 0.01865(14) Uani d . 1 . .
    N N1 0.31124(5) 0.20818(9) 0.23227(9) 0.01581(15) Uani d . 1 . .
    N N2 0.23293(5) 0.26798(9) 0.24403(9) 0.01551(15) Uani d . 1 . .
    C C1 0.47774(7) 0.08266(11) 0.23401(11) 0.02019(19) Uani d . 1 . .
    C C2 0.56194(8) 0.03165(13) 0.24406(13) 0.0267(2) Uani d . 1 . .
    H H2A 0.5731 -0.0121 0.1670 0.032 Uiso calc R 1 . .
    C C3 0.62907(8) 0.04587(13) 0.36843(14) 0.0277(2) Uani d . 1 . .
    H H3A 0.6850 0.0113 0.3751 0.033 Uiso calc R 1 . .
    C C4 0.61217(7) 0.11203(12) 0.48286(13) 0.0234(2) Uani d . 1 . .
    C C5 0.52935(7) 0.16436(11) 0.47481(12) 0.02130(19) Uani d . 1 . .
    H H5A 0.5191 0.2088 0.5522 0.026 Uiso calc R 1 . .
    C C6 0.46098(6) 0.15033(10) 0.34992(11) 0.01791(18) Uani d . 1 . .
    C C7 0.37483(7) 0.20586(11) 0.34673(11) 0.01807(18) Uani d . 1 . .
    H H7A 0.3655 0.2405 0.4294 0.022 Uiso calc R 1 . .
    C C8 0.13003(6) 0.06529(10) 0.09358(10) 0.01422(16) Uani d . 1 . .
    C C9 0.16949(7) -0.01247(11) 0.00975(11) 0.01837(18) Uani d . 1 . .
    H H9A 0.2011 0.0290 -0.0460 0.022 Uiso calc R 1 . .
    C C10 0.16103(7) -0.15310(11) 0.01051(11) 0.01982(19) Uani d . 1 . .
    H H10A 0.1873 -0.2056 -0.0453 0.024 Uiso calc R 1 . .
    C C11 0.11378(6) -0.21695(10) 0.09355(10) 0.01714(17) Uani d . 1 . .
    C C12 0.07307(7) -0.13615(11) 0.17433(11) 0.01804(18) Uani d . 1 . .
    H H12A 0.0400 -0.1773 0.2280 0.022 Uiso calc R 1 . .
    C C13 0.08123(6) 0.00428(10) 0.17580(10) 0.01632(17) Uani d . 1 . .
    H H13A 0.0545 0.0571 0.2308 0.020 Uiso calc R 1 . .
    C C14 0.10817(8) -0.36948(11) 0.09768(13) 0.0235(2) Uani d . 1 . .
    H H14A 0.1204 -0.4070 0.0150 0.035 Uiso calc R 1 . .
    H H14B 0.0499 -0.3958 0.1001 0.035 Uiso calc R 1 . .
    H H14C 0.1506 -0.4030 0.1805 0.035 Uiso calc R 1 . .
    H H1N2 0.2190(11) 0.2514(16) 0.3232(17) 0.028(4) Uiso d . 1 . .
    H H1O1 0.3722(14) 0.093(2) 0.120(2) 0.050(6) Uiso d . 1 . .
loop_
    _atom_site_aniso_label
    _atom_site_aniso_U_11
    _atom_site_aniso_U_22
    _atom_site_aniso_U_33
    _atom_site_aniso_U_12
    _atom_site_aniso_U_13
    _atom_site_aniso_U_23
    Cl1 0.01936(12) 0.03239(16) 0.03641(16) -0.00588(10) -0.00283(10)
                                                                     0.01246(12)
    S1 0.01639(11) 0.01291(11) 0.01269(10) 0.00087(7) 0.00572(8) 0.00034(7)
    O1 0.0244(4) 0.0326(5) 0.0194(4) 0.0074(3) 0.0076(3) 0.0000(3)
    O2 0.0311(4) 0.0184(3) 0.0158(3) 0.0000(3) 0.0114(3) 0.0026(3)
    O3 0.0183(3) 0.0169(3) 0.0220(3) 0.0041(3) 0.0076(3) -0.0002(3)
    N1 0.0157(3) 0.0144(4) 0.0188(4) 0.0000(3) 0.0072(3) -0.0004(3)
    N2 0.0154(3) 0.0173(4) 0.0151(3) -0.0003(3) 0.0064(3) -0.0029(3)
    C1 0.0208(4) 0.0195(5) 0.0215(4) 0.0030(4) 0.0079(4) 0.0043(4)
    C2 0.0249(5) 0.0272(6) 0.0307(5) 0.0076(4) 0.0123(4) 0.0047(4)
    C3 0.0197(4) 0.0264(6) 0.0384(6) 0.0053(4) 0.0101(4) 0.0096(5)
    C4 0.0170(4) 0.0210(5) 0.0300(5) -0.0019(4) 0.0026(4) 0.0084(4)
    C5 0.0191(4) 0.0194(5) 0.0244(5) -0.0022(4) 0.0042(4) 0.0019(4)
    C6 0.0170(4) 0.0156(4) 0.0214(4) -0.0002(3) 0.0059(3) 0.0021(3)
    C7 0.0181(4) 0.0169(4) 0.0195(4) -0.0008(3) 0.0057(3) -0.0020(3)
    C8 0.0148(4) 0.0136(4) 0.0140(4) 0.0000(3) 0.0036(3) -0.0005(3)
    C9 0.0231(4) 0.0164(4) 0.0182(4) -0.0009(3) 0.0099(3) -0.0018(3)
    C10 0.0238(4) 0.0165(4) 0.0207(4) 0.0007(4) 0.0087(4) -0.0033(3)
    C11 0.0168(4) 0.0145(4) 0.0179(4) -0.0004(3) 0.0009(3) 0.0000(3)
    C12 0.0169(4) 0.0177(4) 0.0201(4) -0.0017(3) 0.0060(3) 0.0019(3)
    C13 0.0158(4) 0.0168(4) 0.0176(4) 0.0002(3) 0.0067(3) -0.0004(3)
    C14 0.0267(5) 0.0151(4) 0.0265(5) -0.0005(4) 0.0037(4) 0.0006(4)
_geom_special_details
;
All e.s.d.'s (except the e.s.d. in the dihedral angle between two l.s. planes)
are estimated using the full covariance matrix. The cell e.s.d.'s are taken
into account individually in the estimation of e.s.d.'s in distances, angles
and torsion angles; correlations between e.s.d.'s in cell parameters are only
used when they are defined by crystal symmetry. An approximate (isotropic)
treatment of cell e.s.d.'s is used for estimating e.s.d.'s involving l.s.
planes.
;
loop_
    _geom_bond_atom_site_label_1
    _geom_bond_atom_site_label_2
    _geom_bond_site_symmetry_2
    _geom_bond_distance
    _geom_bond_publ_flag
    Cl1 C4 . 1.7429(12) ?
    S1 O3 . 1.4296(7) ?
    S1 O2 . 1.4386(7) ?
    S1 N2 . 1.6548(9) ?
    S1 C8 . 1.7512(10) ?
    O1 C1 . 1.3585(14) ?
    O1 H1O1 . 0.75(2) ?
    N1 C7 . 1.2858(13) ?
    N1 N2 . 1.3994(11) ?
    N2 H1N2 . 0.881(17) ?
    C1 C2 . 1.3954(15) ?
    C1 C6 . 1.4071(15) ?
    C2 C3 . 1.3875(18) ?
    C2 H2A . 0.9300 ?
    C3 C4 . 1.3886(18) ?
    C3 H3A . 0.9300 ?
    C4 C5 . 1.3838(15) ?
    C5 C6 . 1.4010(14) ?
    C5 H5A . 0.9300 ?
    C6 C7 . 1.4545(14) ?
    C7 H7A . 0.9300 ?
    C8 C9 . 1.3905(13) ?
    C8 C13 . 1.3954(13) ?
    C9 C10 . 1.3895(15) ?
    C9 H9A . 0.9300 ?
    C10 C11 . 1.3965(15) ?
    C10 H10A . 0.9300 ?
    C11 C12 . 1.3982(15) ?
    C11 C14 . 1.5037(15) ?
    C12 C13 . 1.3866(14) ?
    C12 H12A . 0.9300 ?
    C13 H13A . 0.9300 ?
    C14 H14A . 0.9600 ?
    C14 H14B . 0.9600 ?
    C14 H14C . 0.9600 ?
loop_
    _geom_angle_atom_site_label_1
    _geom_angle_atom_site_label_2
    _geom_angle_atom_site_label_3
    _geom_angle_site_symmetry_1
    _geom_angle_site_symmetry_3
    _geom_angle
    _geom_angle_publ_flag
    O3 S1 O2 . . 120.16(5) ?
    O3 S1 N2 . . 103.86(4) ?
    O2 S1 N2 . . 106.09(5) ?
    O3 S1 C8 . . 110.03(5) ?
    O2 S1 C8 . . 109.02(5) ?
    N2 S1 C8 . . 106.73(4) ?
    C1 O1 H1O1 . . 107.2(16) ?
    C7 N1 N2 . . 115.26(8) ?
    N1 N2 S1 . . 114.07(6) ?
    N1 N2 H1N2 . . 115.8(11) ?
    S1 N2 H1N2 . . 110.5(11) ?
    O1 C1 C2 . . 117.97(10) ?
    O1 C1 C6 . . 122.12(9) ?
    C2 C1 C6 . . 119.91(10) ?
    C3 C2 C1 . . 120.33(11) ?
    C3 C2 H2A . . 119.8 ?
    C1 C2 H2A . . 119.8 ?
    C2 C3 C4 . . 119.61(10) ?
    C2 C3 H3A . . 120.2 ?
    C4 C3 H3A . . 120.2 ?
    C5 C4 C3 . . 121.01(11) ?
    C5 C4 Cl1 . . 118.60(10) ?
    C3 C4 Cl1 . . 120.38(9) ?
    C4 C5 C6 . . 119.90(11) ?
    C4 C5 H5A . . 120.0 ?
    C6 C5 H5A . . 120.0 ?
    C5 C6 C1 . . 119.23(9) ?
    C5 C6 C7 . . 117.98(9) ?
    C1 C6 C7 . . 122.79(9) ?
    N1 C7 C6 . . 121.51(9) ?
    N1 C7 H7A . . 119.2 ?
    C6 C7 H7A . . 119.2 ?
    C9 C8 C13 . . 120.99(9) ?
    C9 C8 S1 . . 120.16(7) ?
    C13 C8 S1 . . 118.73(7) ?
    C10 C9 C8 . . 119.01(9) ?
    C10 C9 H9A . . 120.5 ?
    C8 C9 H9A . . 120.5 ?
    C9 C10 C11 . . 121.19(9) ?
    C9 C10 H10A . . 119.4 ?
    C11 C10 H10A . . 119.4 ?
    C10 C11 C12 . . 118.60(9) ?
    C10 C11 C14 . . 120.60(10) ?
    C12 C11 C14 . . 120.79(10) ?
    C13 C12 C11 . . 121.08(9) ?
    C13 C12 H12A . . 119.5 ?
    C11 C12 H12A . . 119.5 ?
    C12 C13 C8 . . 119.10(9) ?
    C12 C13 H13A . . 120.4 ?
    C8 C13 H13A . . 120.4 ?
    C11 C14 H14A . . 109.5 ?
    C11 C14 H14B . . 109.5 ?
    H14A C14 H14B . . 109.5 ?
    C11 C14 H14C . . 109.5 ?
    H14A C14 H14C . . 109.5 ?
    H14B C14 H14C . . 109.5 ?
loop_
    _geom_torsion_atom_site_label_1
    _geom_torsion_atom_site_label_2
    _geom_torsion_atom_site_label_3
    _geom_torsion_atom_site_label_4
    _geom_torsion_site_symmetry_1
    _geom_torsion_site_symmetry_2
    _geom_torsion_site_symmetry_3
    _geom_torsion_site_symmetry_4
    _geom_torsion
    _geom_torsion_publ_flag
    C7 N1 N2 S1 . . . . -167.94(8) ?
    O3 S1 N2 N1 . . . . 177.60(7) ?
    O2 S1 N2 N1 . . . . -54.83(8) ?
    C8 S1 N2 N1 . . . . 61.33(8) ?
    O1 C1 C2 C3 . . . . -179.18(11) ?
    C6 C1 C2 C3 . . . . 0.77(17) ?
    C1 C2 C3 C4 . . . . -0.41(18) ?
    C2 C3 C4 C5 . . . . -0.12(18) ?
    C2 C3 C4 Cl1 . . . . 178.67(9) ?
    C3 C4 C5 C6 . . . . 0.28(17) ?
    Cl1 C4 C5 C6 . . . . -178.53(8) ?
    C4 C5 C6 C1 . . . . 0.08(16) ?
    C4 C5 C6 C7 . . . . 179.47(10) ?
    O1 C1 C6 C5 . . . . 179.34(10) ?
    C2 C1 C6 C5 . . . . -0.60(16) ?
    O1 C1 C6 C7 . . . . -0.01(16) ?
    C2 C1 C6 C7 . . . . -179.95(10) ?
    N2 N1 C7 C6 . . . . -178.29(9) ?
    C5 C6 C7 N1 . . . . 173.45(10) ?
    C1 C6 C7 N1 . . . . -7.19(16) ?
    O3 S1 C8 C9 . . . . 155.84(8) ?
    O2 S1 C8 C9 . . . . 22.10(10) ?
    N2 S1 C8 C9 . . . . -92.09(8) ?
    O3 S1 C8 C13 . . . . -28.14(9) ?
    O2 S1 C8 C13 . . . . -161.88(8) ?
    N2 S1 C8 C13 . . . . 83.93(8) ?
    C13 C8 C9 C10 . . . . -1.10(15) ?
    S1 C8 C9 C10 . . . . 174.83(8) ?
    C8 C9 C10 C11 . . . . 0.05(16) ?
    C9 C10 C11 C12 . . . . 1.41(16) ?
    C9 C10 C11 C14 . . . . -177.60(10) ?
    C10 C11 C12 C13 . . . . -1.86(15) ?
    C14 C11 C12 C13 . . . . 177.14(10) ?
    C11 C12 C13 C8 . . . . 0.84(15) ?
    C9 C8 C13 C12 . . . . 0.66(15) ?
    S1 C8 C13 C12 . . . . -175.32(8) ?
loop_
    _geom_hbond_atom_site_label_D
    _geom_hbond_atom_site_label_H
    _geom_hbond_atom_site_label_A
    _geom_hbond_site_symmetry_A
    _geom_hbond_distance_DH
    _geom_hbond_distance_HA
    _geom_hbond_distance_DA
    _geom_hbond_angle_DHA
    _geom_hbond_publ_flag
    O1 H1O1 N1 . 0.75(2) 2.00(2) 2.6690(13) 149(2) y
    N2 H1N2 O2 4_566 0.881(16) 1.961(17) 2.8375(12) 172.8(17) y
    C7 H7A O1 4_566 0.9300 2.5900 3.3679(14) 142.00 y
    C10 H10A Cl1 2_645 0.9300 2.8200 3.7256(12) 164.00 y
    C12 H12A O3 2_545 0.9300 2.4800 3.3549(14) 157.00 y
