# Supplementary material for: (E)-N′-(5-Chloro-2-hydroxy­benzyl­idene)-p-toluene­sulfonohydrazide
Source: Acta Crystallogr Sect E Struct Rep Online. 2008 Nov 22;64(Pt 12):o2424. doi: 10.1107/S1600536808038695 (PMC2960077; doi:10.1107/S1600536808038695)
Supplement: Supplementary file 2 [file e-64-o2424-Isup2.hkl]

# 
# h,k,l, Fc-squared, Fo-squared, sigma(Fo-squared) and status flag 
# 
data_I
_shelx_title ' hadi9m in P2(1)/c    (100K)' 
_shelx_refln_list_code          4 
_shelx_F_calc_maximum      234.64 
_exptl_crystal_F_000       672.00 
_reflns_d_resolution_high  0.6615 
 
loop_ 
 _symmetry_equiv_pos_as_xyz 
 'x, y, z' 
 '-x, y+1/2, -z+1/2' 
 '-x, -y, -z' 
 'x, -y-1/2, z-1/2' 
 
_cell_length_a    15.7454 
_cell_length_b     9.8338 
_cell_length_c     9.8455 
_cell_angle_alpha  90.000 
_cell_angle_beta  105.941 
_cell_angle_gamma  90.000 
 
_shelx_F_squared_multiplier     1.000 
 
loop_ 
 _refln_index_h 
 _refln_index_k 
 _refln_index_l 
 _refln_F_squared_calc 
 _refln_F_squared_meas 
 _refln_F_squared_sigma 
 _refln_observed_status 
   1   0   0       27.15       -0.05      0.04 o 
   2   0   0       20.20       -2.24      1.87 o 
   3   0   0     9986.85    10261.80    120.39 o 
   4   0   0    21256.43    20856.48    247.71 o 
   5   0   0     5187.06     5705.15     61.55 o 
   6   0   0      666.40      641.43      8.06 o 
   7   0   0     1825.16     1826.86     37.75 o 
   8   0   0     1266.72     1316.39     17.16 o 
   9   0   0     1157.98     1147.07     15.32 o 
  10   0   0        4.15       13.75      1.21 o 
  11   0   0      522.02      526.08      8.30 o 
  12   0   0       29.53       19.66      1.45 o 
  13   0   0     7416.91     7455.67     91.07 o 
  14   0   0       29.13       89.26      5.35 o 
  15   0   0      413.94      422.59      8.95 o 
  16   0   0      130.02      131.99      4.48 o 
  17   0   0       11.21       10.69      2.11 o 
  18   0   0      947.74      946.61     17.26 o 
  19   0   0      139.21      156.55     12.58 o 
  20   0   0       24.94       32.06      2.82 o 
  21   0   0       53.89       55.19      3.64 o 
  22   0   0       47.75       51.86      3.64 o 
   1   1   0     3630.44     3537.25     51.47 o 
   2   1   0     1573.17     1680.75     14.94 o 
   3   1   0        2.10       -0.43      0.21 o 
   4   1   0     5157.17     5283.04     41.57 o 
   5   1   0      458.47      434.28      3.50 o 
   6   1   0      534.70      588.39      4.89 o 
   7   1   0       24.14       46.64      0.90 o 
   8   1   0      268.19      247.97      3.90 o 
   9   1   0     1602.99     1668.16     17.62 o 
  10   1   0       21.00       15.03      0.75 o 
  11   1   0     2370.43     2390.18     21.61 o 
  12   1   0      853.57      870.47      8.98 o 
  13   1   0      101.32      109.42      2.31 o 
  14   1   0       41.23       35.00      1.51 o 
  15   1   0      787.94      781.13     10.00 o 
  16   1   0      582.97      593.11      8.27 o 
  17   1   0        7.50       11.20      1.32 o 
  18   1   0       39.40       38.76      2.00 o 
  19   1   0       73.60       72.30      2.65 o 
  20   1   0      194.08      186.02      4.93 o 
  21   1   0      205.64      200.34      5.61 o 
  22   1   0      290.41      301.06      7.26 o 
   0   2   0     7891.14     7640.31    128.82 o 
   1   2   0     5008.42     5059.10     44.86 o 
   2   2   0     4585.84     4687.90     41.42 o 
   3   2   0     2122.91     2102.77     15.86 o 
   4   2   0      174.64      165.14      1.84 o 
   5   2   0      934.98      999.45      8.01 o 
   6   2   0     2231.64     2375.30     17.64 o 
   7   2   0       55.12       37.22      0.82 o 
   8   2   0      225.88      262.37      2.73 o 
   9   2   0       63.12       41.63      1.10 o 
  10   2   0      694.14      686.56      6.72 o 
  11   2   0      499.52      511.62      5.75 o 
  12   2   0        3.88        9.91      1.11 o 
  13   2   0     1545.72     1464.40     15.21 o 
  14   2   0       18.59       20.28      1.25 o 
  15   2   0        0.28       -0.30      0.67 o 
  16   2   0       48.47       47.77      2.01 o 
  17   2   0       67.05       65.86      2.90 o 
  18   2   0       27.73       29.15      1.80 o 
  19   2   0       64.50       64.97      3.09 o 
  20   2   0      120.42      110.01      4.06 o 
  21   2   0       36.34       36.63      2.68 o 
  22   2   0        0.02        3.86      1.57 o 
   1   3   0    19438.41    18434.64    322.90 o 
   2   3   0      620.85      558.05      4.91 o 
   3   3   0      191.36      176.01      1.93 o 
   4   3   0      798.55      839.68      7.31 o 
   5   3   0     3545.20     3690.25     29.25 o 
   6   3   0        0.63       18.47      0.71 o 
   7   3   0      558.06      568.11      5.95 o 
   8   3   0     1119.50     1179.33      9.40 o 
   9   3   0        6.97       17.58      0.71 o 
  10   3   0      210.66      267.84      4.09 o 
  11   3   0      339.04      369.35      4.85 o 
  12   3   0     1857.22     1818.38     18.26 o 
  13   3   0      414.06      407.97      5.51 o 
  14   3   0     3734.20     3719.52     35.82 o 
  15   3   0        0.06        1.09      0.76 o 
  16   3   0       50.33       47.07      2.46 o 
  17   3   0      107.20      115.33      5.00 o 
  18   3   0      208.77      215.18      5.52 o 
  19   3   0      141.65      136.29      4.45 o 
  20   3   0       10.99       13.76      2.87 o 
  21   3   0      120.14      127.88      4.56 o 
  22   3   0       14.60       13.20      3.80 o 
   0   4   0      557.58      538.71      7.04 o 
   1   4   0     3036.90     3226.97     27.54 o 
   2   4   0      898.16     1019.41      9.19 o 
   3   4   0     4293.34     4303.35     36.54 o 
   4   4   0     1607.19     1669.36     14.79 o 
   5   4   0     2762.91     2862.26     24.76 o 
   6   4   0       74.52       77.92      1.46 o 
   7   4   0       39.39       43.17      1.05 o 
   8   4   0      775.59      796.85      7.05 o 
   9   4   0       25.82       26.04      0.91 o 
  10   4   0     2592.87     2542.69     22.94 o 
  11   4   0       15.69       16.50      0.98 o 
  12   4   0      660.21      661.53      9.13 o 
  13   4   0        4.95        7.10      1.11 o 
  14   4   0      749.77      729.39     10.23 o 
  15   4   0        0.48        1.27      0.96 o 
  16   4   0       99.72      102.56      4.00 o 
  17   4   0      499.64      499.02      9.18 o 
  18   4   0       35.29       39.11      2.53 o 
  19   4   0       29.80       29.84      2.42 o 
  20   4   0       15.29       13.43      1.96 o 
  21   4   0      244.13      243.61      8.78 o 
  22   4   0      135.80      125.61      5.81 o 
   1   5   0     9451.25     9282.52     78.71 o 
   2   5   0     1910.41     2088.50     18.23 o 
   3   5   0      105.04      112.68      1.71 o 
   4   5   0        0.25        0.26      0.34 o 
   5   5   0     1159.15     1223.00     13.42 o 
   6   5   0     1501.34     1522.97     14.70 o 
   7   5   0      193.45      190.58      3.57 o 
   8   5   0     1397.90     1368.74     15.07 o 
   9   5   0        0.78        1.35      0.98 o 
  10   5   0      234.82      242.15      4.90 o 
  11   5   0       11.46       14.06      1.25 o 
  12   5   0     3609.53     3394.50     37.56 o 
  13   5   0        4.95        4.59      1.05 o 
  14   5   0      156.32      163.29      3.88 o 
  15   5   0      422.84      404.35      6.95 o 
  16   5   0        0.01        1.61      1.18 o 
  17   5   0      175.28      166.29      5.57 o 
  18   5   0       27.65       26.23      2.29 o 
  19   5   0      331.34      327.06      9.15 o 
  20   5   0        0.72       -0.93      1.79 o 
  21   5   0       35.02       34.04      3.44 o 
   0   6   0      339.17      346.40      4.36 o 
   1   6   0        5.37        8.28      0.47 o 
   2   6   0      523.26      554.07      5.61 o 
   3   6   0      446.24      422.57      4.55 o 
   4   6   0      622.64      619.08      6.30 o 
   5   6   0      335.57      362.33      4.57 o 
   6   6   0      131.10      139.42      2.88 o 
   7   6   0     1048.50      968.56     13.69 o 
   8   6   0     2022.15     1942.89     25.51 o 
   9   6   0        8.29       11.88      1.32 o 
  10   6   0      209.30      210.24      4.78 o 
  11   6   0     1774.45     1662.88     25.23 o 
  12   6   0       89.92      103.01      3.45 o 
  13   6   0       24.39       23.69      1.97 o 
  14   6   0      411.93      393.86      7.98 o 
  15   6   0       12.61       13.85      1.84 o 
  16   6   0       12.75       17.33      2.49 o 
  17   6   0       33.56       38.83      3.32 o 
  18   6   0       34.10       33.19      3.24 o 
  19   6   0        0.84       -2.31      2.06 o 
  20   6   0      106.27      112.15      5.40 o 
   1   7   0       38.96       36.24      1.03 o 
   2   7   0      615.45      617.13      6.65 o 
   3   7   0        6.50       11.57      2.35 o 
   4   7   0     2866.60     2859.85     35.89 o 
   5   7   0      396.63      370.47      7.62 o 
   6   7   0       60.34       61.52      2.24 o 
   7   7   0      153.08      153.78      3.75 o 
   8   7   0      115.80      117.35      3.36 o 
   9   7   0     2507.50     2467.08     32.24 o 
  10   7   0       16.47       15.18      2.68 o 
  11   7   0      746.31      716.16     11.61 o 
  12   7   0       49.49       50.75      2.63 o 
  13   7   0       30.50       29.78      2.22 o 
  14   7   0        1.03       -1.00      1.20 o 
  15   7   0      409.38      400.10      9.82 o 
  16   7   0        9.75       11.09      2.37 o 
  17   7   0       41.87       45.50      4.47 o 
  18   7   0      286.07      274.03      8.41 o 
  19   7   0        3.10        4.03      2.08 o 
  20   7   0       46.15       54.39      4.19 o 
   0   8   0     1376.82     1264.55     22.45 o 
   1   8   0      548.79      515.52      7.64 o 
   2   8   0      929.09      958.62     11.10 o 
   3   8   0       90.49       89.57      2.08 o 
   4   8   0      104.26       95.29      2.74 o 
   5   8   0      477.44      431.22      7.26 o 
   6   8   0      311.36      318.85      8.14 o 
   7   8   0      656.03      651.91     10.29 o 
   8   8   0       79.79       89.39      2.98 o 
   9   8   0       37.20       34.80      2.09 o 
  10   8   0        8.81       11.51      1.48 o 
  11   8   0      194.19      188.00      6.23 o 
  12   8   0        0.72        2.48      1.22 o 
  13   8   0     1076.02     1034.86     16.17 o 
  14   8   0       32.45       29.29      2.85 o 
  15   8   0      151.67      154.09      5.86 o 
  16   8   0       37.47       31.38      3.12 o 
  17   8   0       98.92       98.17      5.10 o 
  18   8   0        6.87        8.83      2.48 o 
  19   8   0        5.36        0.31      2.12 o 
   1   9   0      556.28      462.51      7.27 o 
   2   9   0      480.00      583.87      8.69 o 
   3   9   0      177.01      152.51      3.70 o 
   4   9   0      765.28      759.73      9.12 o 
   5   9   0       99.95      118.96      3.35 o 
   6   9   0        1.77        0.59      0.87 o 
   7   9   0      148.19      144.06      3.90 o 
   8   9   0       75.46       81.30      4.97 o 
   9   9   0     1402.51     1380.64     19.77 o 
  10   9   0      190.50      178.91      4.96 o 
  11   9   0      150.44      148.46      4.50 o 
  12   9   0        0.80        3.30      2.27 o 
  13   9   0       72.38       65.02      3.86 o 
  14   9   0       97.30       90.34      4.46 o 
  15   9   0      247.08      243.40      7.68 o 
  16   9   0      240.15      244.52      7.93 o 
  17   9   0      366.57      391.92     10.63 o 
  18   9   0        4.03        2.11      3.34 o 
   0  10   0      242.67      248.54      7.04 o 
   1  10   0        0.37        2.09      0.94 o 
   2  10   0        2.39        0.75      0.94 o 
   3  10   0      576.46      597.84      9.17 o 
   4  10   0       64.77       68.84      2.55 o 
   5  10   0        2.48        3.13      1.02 o 
   6  10   0      161.40      164.59      5.35 o 
   7  10   0      704.63      717.23     11.62 o 
   8  10   0      136.85      133.75      4.06 o 
   9  10   0       41.80       44.90      6.72 o 
  10  10   0      674.45      676.09     13.64 o 
  11  10   0      279.43      294.66      8.06 o 
  12  10   0       32.66       23.69      2.74 o 
  13  10   0       63.29       59.50      3.83 o 
  14  10   0      114.89      111.31      5.19 o 
  15  10   0       41.59       47.79     13.06 o 
  16  10   0      134.66      137.43      6.09 o 
   1  11   0      354.61      372.55      6.78 o 
   2  11   0       96.76       92.75      3.11 o 
   3  11   0      129.15      126.58      3.63 o 
   4  11   0      225.81      225.79      5.79 o 
   5  11   0       89.15       98.34      4.74 o 
   6  11   0      614.37      632.47     11.81 o 
   7  11   0       42.02       41.65      3.25 o 
   8  11   0      239.59      228.44     10.65 o 
   9  11   0      171.05      165.25      9.20 o 
  10  11   0      300.19      324.64      8.60 o 
  11  11   0       18.43       22.37      2.68 o 
  12  11   0       93.36       89.24      4.60 o 
  13  11   0      106.99       98.06      4.91 o 
  14  11   0        4.05        6.92      2.23 o 
  15  11   0       16.04       12.56      2.66 o 
   0  12   0       70.78       64.05      5.30 o 
   1  12   0       49.52       55.99      3.69 o 
   2  12   0      113.46      101.64      8.70 o 
   3  12   0     1214.62     1260.21     23.40 o 
   4  12   0       26.69       26.35      3.00 o 
   5  12   0       37.49       45.46      3.50 o 
   6  12   0      116.40      116.43      5.57 o 
   7  12   0       46.13       47.39      3.60 o 
   8  12   0      154.86      154.99      6.24 o 
   9  12   0       19.72       24.66      3.04 o 
  10  12   0      686.48      712.31     23.33 o 
  11  12   0       16.52       11.08      4.33 o 
  12  12   0      112.78      120.40      8.72 o 
  13  12   0        9.36       14.23      4.71 o 
   1  13   0       54.05       58.69      4.05 o 
   2  13   0      248.62      273.87      8.43 o 
   3  13   0       11.78       13.20      2.61 o 
   4  13   0      166.06      189.51      6.90 o 
   5  13   0       37.33       37.54      3.56 o 
   6  13   0      143.86      150.01      6.17 o 
   7  13   0       37.54       38.59      3.59 o 
   8  13   0        0.35        3.75      3.16 o 
   9  13   0        1.03       -1.66      3.00 o 
  10  13   0       41.54       52.12      6.53 o 
  11  13   0        1.49        3.91      3.85 o 
   0  14   0      207.79      207.52     10.49 o 
   1  14   0        9.43       11.12      2.84 o 
   2  14   0        1.02        4.31      2.09 o 
   3  14   0        0.76        5.05      2.09 o 
   4  14   0        0.93        2.57      2.06 o 
   5  14   0      116.73      118.47      6.18 o 
   6  14   0        2.64        7.06      3.53 o 
   7  14   0       32.13       30.66      5.35 o 
 -23   1   1       21.86       17.17      2.23 o 
 -22   1   1       19.39       13.54      2.00 o 
 -21   1   1       54.31       51.79      3.33 o 
 -20   1   1        0.20        0.76      1.35 o 
 -19   1   1      322.78      325.57      5.90 o 
 -18   1   1      125.97      131.91      3.87 o 
 -17   1   1      255.63      242.70      4.62 o 
 -16   1   1      146.31      131.42      3.17 o 
 -15   1   1      231.11      232.62      4.37 o 
 -14   1   1      186.28      189.65      3.41 o 
 -13   1   1       83.17       85.34      1.97 o 
 -12   1   1        6.23        5.38      0.94 o 
 -11   1   1       66.74       55.35      1.45 o 
 -10   1   1      479.23      532.51      5.40 o 
  -9   1   1      666.41      640.32      6.17 o 
  -8   1   1        1.40        3.58      0.43 o 
  -7   1   1     1917.72     2258.10     16.48 o 
  -6   1   1     1787.01     1915.54     13.69 o 
  -5   1   1     1759.68     1720.86     13.19 o 
  -4   1   1      462.59      450.89      3.60 o 
  -3   1   1     2627.39     2762.74     30.45 o 
  -2   1   1       30.92       32.22      0.45 o 
  -1   1   1    10575.28     9575.29    104.53 o 
   0   1   1       86.30       95.92      2.24 o 
   1   1   1       54.19       59.87      2.32 o 
   2   1   1        1.94        2.16      0.31 o 
   3   1   1     4934.06     5236.53     41.29 o 
   4   1   1     3091.08     3458.06     23.55 o 
   5   1   1      511.69      535.55      4.23 o 
   6   1   1      602.49      714.91      6.95 o 
   7   1   1       22.08       22.43      0.93 o 
   8   1   1       71.01       66.75      1.59 o 
   9   1   1      319.89      347.66      5.86 o 
  10   1   1      140.30      164.70      2.43 o 
  11   1   1      510.94      485.75      5.58 o 
  12   1   1     3273.46     3293.55     29.47 o 
  13   1   1      650.38      638.00      7.17 o 
  14   1   1      122.89      123.78      2.56 o 
  15   1   1        4.82        5.19      0.91 o 
  16   1   1       39.41       38.84      3.10 o 
  17   1   1      165.94      156.06      3.67 o 
  18   1   1       13.64       10.64      1.37 o 
  19   1   1       50.93       51.39      2.36 o 
  20   1   1      164.47      165.34      4.15 o 
  21   1   1        1.97        3.96      1.39 o 
  22   1   1      144.12      140.78      5.87 o 
 -23   2   1       95.97       94.75      4.14 o 
 -22   2   1       47.47       51.25      4.83 o 
 -21   2   1       79.40       75.90      3.56 o 
 -20   2   1       36.02       42.94      2.76 o 
 -19   2   1      474.33      474.36      9.05 o 
 -18   2   1      106.18      103.79      3.03 o 
 -17   2   1      263.04      253.15      4.76 o 
 -16   2   1       12.38       17.85      1.55 o 
 -15   2   1      321.89      330.42      5.34 o 
 -14   2   1       77.87       92.95      2.31 o 
 -13   2   1      228.74      213.11      4.56 o 
 -12   2   1      148.21      132.05      2.40 o 
 -11   2   1     1037.34     1054.27      9.74 o 
 -10   2   1     2227.76     2255.92     19.12 o 
  -9   2   1      248.92      251.31      2.72 o 
  -8   2   1     1016.34     1016.94     10.64 o 
  -7   2   1      595.76      710.87      5.62 o 
  -6   2   1     1875.64     2049.29     19.34 o 
  -5   2   1     1789.82     1787.10     13.11 o 
  -4   2   1     2200.93     2278.44     16.45 o 
  -3   2   1     5364.09     5357.15     40.74 o 
  -2   2   1    15909.13    15697.37    164.61 o 
  -1   2   1    11421.02    11415.97    145.29 o 
   0   2   1      743.35      782.58     13.37 o 
   1   2   1      476.05      569.63      5.76 o 
   2   2   1      377.77      438.57      3.88 o 
   3   2   1     1385.87     1505.85     15.24 o 
   4   2   1        7.74        6.37      0.54 o 
   5   2   1     1035.55     1035.48      8.15 o 
   6   2   1      601.27      569.35      6.83 o 
   7   2   1       55.83       57.88      1.24 o 
   8   2   1     2148.43     2263.42     22.54 o 
   9   2   1        0.37        1.33      0.49 o 
  10   2   1       17.96       25.92      1.09 o 
  11   2   1     2367.17     2309.96     21.02 o 
  12   2   1      677.78      655.17      7.22 o 
  13   2   1      524.25      562.49      6.54 o 
  14   2   1       79.54       80.53      2.19 o 
  15   2   1       14.01       15.15      1.19 o 
  16   2   1      349.86      346.32      6.47 o 
  17   2   1       78.81       87.47      3.31 o 
  18   2   1       10.67        7.56      1.27 o 
  19   2   1       12.60        9.43      1.70 o 
  20   2   1       56.56       49.83      5.00 o 
  21   2   1      275.84      269.72     13.11 o 
  22   2   1       11.59       14.08      3.61 o 
 -22   3   1        5.60        5.50      2.58 o 
 -21   3   1      106.85      111.08      4.26 o 
 -20   3   1      271.78      275.30     10.18 o 
 -19   3   1       24.63       27.57      3.03 o 
 -18   3   1        0.01       -1.01      1.20 o 
 -17   3   1        0.02       -1.36      1.02 o 
 -16   3   1       78.02       82.06      3.13 o 
 -15   3   1      356.72      327.94      5.35 o 
 -14   3   1     1384.91     1337.67     16.36 o 
 -13   3   1     1064.83      992.46     10.92 o 
 -12   3   1       64.36       84.12      2.00 o 
 -11   3   1       82.42       71.33      1.63 o 
 -10   3   1      117.82      126.35      1.92 o 
  -9   3   1       17.81       19.31      0.71 o 
  -8   3   1     1684.31     1750.11     13.46 o 
  -7   3   1     2058.59     2350.51     19.18 o 
  -6   3   1     1191.62     1248.23     11.24 o 
  -5   3   1        1.49        1.93      0.31 o 
  -4   3   1       47.01       41.25      0.86 o 
  -3   3   1       14.94       29.90      0.81 o 
  -2   3   1     7400.86     7781.15     62.31 o 
  -1   3   1     4879.52     4991.25     45.57 o 
   0   3   1     9003.26     9273.01    103.09 o 
   1   3   1      426.80      422.14      4.60 o 
   2   3   1     3307.05     3471.50     29.45 o 
   3   3   1      378.47      411.10      3.81 o 
   4   3   1       78.57       74.28      1.72 o 
   5   3   1     1106.20     1146.54      8.29 o 
   6   3   1      950.71     1042.99      8.04 o 
   7   3   1     1407.88     1540.93     14.56 o 
   8   3   1      114.73      111.99      1.78 o 
   9   3   1      119.12      119.20      1.94 o 
  10   3   1      712.17      741.50      7.69 o 
  11   3   1      699.00      700.79      7.51 o 
  12   3   1      202.91      205.04      3.21 o 
  13   3   1        9.87        8.28      0.94 o 
  14   3   1       17.71       13.90      1.12 o 
  15   3   1      439.59      427.52      6.01 o 
  16   3   1       10.36       14.10      1.62 o 
  17   3   1      449.48      455.57      8.52 o 
  18   3   1      268.77      270.83     10.64 o 
  19   3   1       63.02       62.22      3.89 o 
  20   3   1       42.55       35.43      3.23 o 
  21   3   1        0.43       -1.06      1.56 o 
 -22   4   1        0.10        0.66      1.50 o 
 -21   4   1       32.02       31.86      2.98 o 
 -20   4   1      187.06      188.84      5.50 o 
 -19   4   1      193.21      192.04      9.26 o 
 -18   4   1       82.32       81.46      3.47 o 
 -17   4   1        6.02        8.17      1.57 o 
 -16   4   1       31.54       27.43      2.05 o 
 -15   4   1       48.26       47.11      2.45 o 
 -14   4   1       73.78       60.86      2.56 o 
 -13   4   1       14.10       12.12      1.24 o 
 -12   4   1       30.30       22.23      1.46 o 
 -11   4   1        0.08        1.89      0.98 o 
 -10   4   1       98.80      109.05      1.87 o 
  -9   4   1      160.63      163.87      2.08 o 
  -8   4   1      148.89      123.04      1.92 o 
  -7   4   1       28.21       36.17      0.97 o 
  -6   4   1     3036.27     3222.75     27.91 o 
  -5   4   1      255.74      275.23      3.19 o 
  -4   4   1       27.80       24.61      0.83 o 
  -3   4   1     3879.11     4318.46     36.66 o 
  -2   4   1      353.04      318.61      3.16 o 
  -1   4   1     2065.07     2180.02     18.82 o 
   0   4   1     2606.58     2811.71     24.57 o 
   1   4   1     4002.25     4547.20     36.31 o 
   2   4   1     2210.34     2577.92     22.19 o 
   3   4   1     1025.66     1054.44      9.90 o 
   4   4   1      337.07      372.62      3.95 o 
   5   4   1      275.39      309.27      3.13 o 
   6   4   1      335.06      375.59      3.42 o 
   7   4   1      887.95      970.44      8.27 o 
   8   4   1      112.39      141.49      2.40 o 
   9   4   1       47.23       49.25      1.33 o 
  10   4   1       73.76       72.25      1.67 o 
  11   4   1       37.57       34.53      1.48 o 
  12   4   1      226.93      214.94      3.55 o 
  13   4   1       67.16       66.46      2.36 o 
  14   4   1      130.22      131.68      3.38 o 
  15   4   1        4.67        3.36      1.08 o 
  16   4   1        0.71        1.20      1.16 o 
  17   4   1      123.41      129.11      4.18 o 
  18   4   1       20.08       18.16      2.50 o 
  19   4   1        7.01        7.86      2.24 o 
  20   4   1       43.46       44.73      9.58 o 
  21   4   1       45.68       48.79      4.44 o 
 -21   5   1       31.04       34.15      2.79 o 
 -20   5   1      278.82      283.55      7.01 o 
 -19   5   1        0.55        1.18      1.41 o 
 -18   5   1       58.59       62.24      4.21 o 
 -17   5   1      122.17      122.89      4.14 o 
 -16   5   1       66.11       64.30      3.88 o 
 -15   5   1      297.89      281.32      6.19 o 
 -14   5   1       23.72       21.73      1.62 o 
 -13   5   1      108.36      118.29      3.17 o 
 -12   5   1        0.57        0.45      0.77 o 
 -11   5   1       77.56       79.22      2.41 o 
 -10   5   1      226.27      213.06      6.29 o 
  -9   5   1      259.58      238.70      4.89 o 
  -8   5   1       95.93      108.25      2.13 o 
  -7   5   1      116.78      109.11      2.64 o 
  -6   5   1      151.26      154.98      2.51 o 
  -5   5   1     2991.40     3130.83     27.17 o 
  -4   5   1       78.35       77.85      1.88 o 
  -3   5   1      148.42      161.07      2.15 o 
  -2   5   1       59.98       70.94      1.69 o 
  -1   5   1       22.91       33.13      0.85 o 
   0   5   1      209.76      226.72      2.23 o 
   1   5   1      190.58      179.46      1.81 o 
   2   5   1     1040.88     1054.16      9.64 o 
   3   5   1       11.34       12.71      0.60 o 
   4   5   1      221.05      266.53      3.15 o 
   5   5   1      292.30      338.72      3.86 o 
   6   5   1        0.65        3.60      0.82 o 
   7   5   1      982.60     1021.26      9.97 o 
   8   5   1        6.49        9.64      0.97 o 
   9   5   1       32.50       29.70      1.61 o 
  10   5   1      153.57      143.92      3.75 o 
  11   5   1      147.15      141.11      3.26 o 
  12   5   1      387.07      389.61      6.30 o 
  13   5   1       17.36       23.04      1.64 o 
  14   5   1       49.60       44.07      2.12 o 
  15   5   1       12.55       14.78      1.76 o 
  16   5   1       53.00       51.52      3.38 o 
  17   5   1       24.34       19.55      2.56 o 
  18   5   1      175.16      185.68      6.56 o 
  19   5   1        2.51       -2.17      1.72 o 
  20   5   1       97.09       93.83      6.80 o 
  21   5   1        0.27       -0.28      2.35 o 
 -21   6   1        5.75        7.14      2.36 o 
 -20   6   1       61.14       62.51      3.45 o 
 -19   6   1      226.77      236.47      6.29 o 
 -18   6   1      225.19      233.21      6.10 o 
 -17   6   1       73.81       67.69      3.20 o 
 -16   6   1       21.50       22.53      2.07 o 
 -15   6   1     1155.40     1158.23     20.67 o 
 -14   6   1      549.55      552.32     12.59 o 
 -13   6   1      973.69      910.20     14.23 o 
 -12   6   1       41.62       33.85      2.18 o 
 -11   6   1       30.16       26.41      1.91 o 
 -10   6   1        7.74       10.98      1.33 o 
  -9   6   1     1458.17     1451.72     19.91 o 
  -8   6   1      713.93      698.11     10.61 o 
  -7   6   1     1099.53     1086.89     15.13 o 
  -6   6   1      381.41      405.75      4.99 o 
  -5   6   1      373.69      376.16      6.21 o 
  -4   6   1        6.73        4.08      0.49 o 
  -3   6   1     1094.39     1179.56     10.91 o 
  -2   6   1      277.64      278.07      3.26 o 
  -1   6   1        0.20        0.11      0.49 o 
   0   6   1     2196.86     2241.82     16.05 o 
   1   6   1     3527.58     3701.48     27.19 o 
   2   6   1      576.48      572.84      4.70 o 
   3   6   1     1473.46     1471.04     15.76 o 
   4   6   1     1339.50     1377.95     16.89 o 
   5   6   1       17.76       11.31      0.73 o 
   6   6   1      651.44      645.44      8.61 o 
   7   6   1      419.37      410.69      6.93 o 
   8   6   1      519.40      524.84      8.53 o 
   9   6   1      146.54      140.30      3.68 o 
  10   6   1      394.96      383.16      7.15 o 
  11   6   1     1114.13     1091.00     16.05 o 
  12   6   1      180.09      177.31      5.15 o 
  13   6   1      121.78      123.04      3.99 o 
  14   6   1       21.38       18.48      1.93 o 
  15   6   1       42.31       39.39      2.61 o 
  16   6   1     1094.42     1084.87     20.03 o 
  17   6   1       64.18       71.31      5.59 o 
  18   6   1      434.85      418.21     21.38 o 
  19   6   1        1.58        1.87      1.88 o 
  20   6   1        0.01        3.71      1.93 o 
 -20   7   1      123.35      115.47      5.61 o 
 -19   7   1       83.64       86.64      4.88 o 
 -18   7   1      656.95      631.95     14.13 o 
 -17   7   1        0.10        1.25      2.33 o 
 -16   7   1       14.22       11.76      2.25 o 
 -15   7   1       52.91       55.51      3.56 o 
 -14   7   1      545.08      531.77     11.56 o 
 -13   7   1        2.23        4.28      1.35 o 
 -12   7   1      292.33      263.28      7.83 o 
 -11   7   1      268.30      278.72      6.02 o 
 -10   7   1      701.26      697.87     11.18 o 
  -9   7   1     2657.41     2548.57     33.20 o 
  -8   7   1      732.80      696.72     10.80 o 
  -7   7   1      418.35      418.82      9.51 o 
  -6   7   1      327.31      322.60      5.86 o 
  -5   7   1     3081.76     2958.91     37.22 o 
  -4   7   1      780.52      688.52     10.09 o 
  -3   7   1      367.68      338.38      5.70 o 
  -2   7   1        5.66        6.10      0.74 o 
  -1   7   1      430.82      475.84      4.98 o 
   0   7   1      220.11      206.21      2.29 o 
   1   7   1      286.73      323.37      3.32 o 
   2   7   1       81.66       99.69      1.88 o 
   3   7   1       53.90       53.24      1.68 o 
   4   7   1      564.30      573.70      8.68 o 
   5   7   1       16.81       16.94      1.25 o 
   6   7   1       16.81       12.59      1.19 o 
   7   7   1     1245.58     1178.64     16.43 o 
   8   7   1        1.03        5.15      1.07 o 
   9   7   1       34.29       43.67      2.18 o 
  10   7   1        0.92        1.44      1.11 o 
  11   7   1     1375.57     1370.41     20.73 o 
  12   7   1      979.40      970.51     15.03 o 
  13   7   1       27.60       25.09      2.09 o 
  14   7   1      157.60      150.71      5.54 o 
  15   7   1      120.99      111.49      4.97 o 
  16   7   1       31.13       28.63      4.68 o 
  17   7   1       69.60       67.28      4.58 o 
  18   7   1        2.54        3.34      1.81 o 
  19   7   1        0.69       -1.02      1.90 o 
 -19   8   1      197.94      217.11      7.80 o 
 -18   8   1       65.78       67.60      4.50 o 
 -17   8   1        7.27        4.85      2.26 o 
 -16   8   1       46.16       41.21      3.48 o 
 -15   8   1       49.98       49.76      3.55 o 
 -14   8   1        8.01        9.52      3.00 o 
 -13   8   1      149.55      154.02      5.49 o 
 -12   8   1      227.86      222.76      5.57 o 
 -11   8   1        1.29        3.71      1.23 o 
 -10   8   1       10.60       10.83      1.45 o 
  -9   8   1      486.48      450.33      8.11 o 
  -8   8   1      417.14      412.63      7.49 o 
  -7   8   1        3.01        2.97      1.04 o 
  -6   8   1      873.28      833.83     12.37 o 
  -5   8   1        5.21        9.56      1.16 o 
  -4   8   1        0.01        0.77      0.95 o 
  -3   8   1       53.16       63.05      2.48 o 
  -2   8   1      191.65      174.79      3.03 o 
  -1   8   1        0.08        1.21      0.92 o 
   0   8   1       21.95       20.43      2.14 o 
   1   8   1        4.41        3.05      0.80 o 
   2   8   1        6.35       11.24      0.85 o 
   3   8   1       41.45       45.90      1.51 o 
   4   8   1      293.56      253.38      4.42 o 
   5   8   1      192.22      172.47      5.08 o 
   6   8   1      277.45      279.23      5.46 o 
   7   8   1      104.99       95.79      3.39 o 
   8   8   1      195.39      181.57      4.42 o 
   9   8   1       79.10       83.82      6.32 o 
  10   8   1       57.63       49.88      2.52 o 
  11   8   1      592.47      548.56      9.79 o 
  12   8   1       48.20       47.60      3.21 o 
  13   8   1        6.86        7.09      1.95 o 
  14   8   1       51.90       56.37      3.69 o 
  15   8   1      150.72      129.82      5.43 o 
  16   8   1      135.75      129.85      5.60 o 
  17   8   1      145.56      135.48      5.89 o 
  18   8   1      129.55      124.28      5.85 o 
 -18   9   1      183.05      198.16      7.45 o 
 -17   9   1       64.53       72.39      4.65 o 
 -16   9   1       38.05       43.23      3.66 o 
 -15   9   1       69.30       66.67      4.14 o 
 -14   9   1      265.38      257.32      7.70 o 
 -13   9   1       17.15       19.41      7.04 o 
 -12   9   1       22.66       21.89      2.18 o 
 -11   9   1      105.08      100.42      3.68 o 
 -10   9   1      541.66      541.73      9.68 o 
  -9   9   1        0.60        0.00      1.20 o 
  -8   9   1      135.19      134.42      3.86 o 
  -7   9   1        1.66        3.04      1.07 o 
  -6   9   1       49.35       44.70      2.18 o 
  -5   9   1      651.41      614.19      9.80 o 
  -4   9   1      510.30      548.49      8.86 o 
  -3   9   1       75.29       87.65      2.70 o 
  -2   9   1      114.27       88.07      3.53 o 
  -1   9   1      426.63      364.56      6.15 o 
   0   9   1       24.10       36.46      1.78 o 
   1   9   1       90.98      102.42      2.83 o 
   2   9   1      137.03      170.66      3.78 o 
   3   9   1      338.72      292.71      5.33 o 
   4   9   1      200.80      170.50      3.21 o 
   5   9   1       34.64       44.67      1.90 o 
   6   9   1      158.98      154.40      3.94 o 
   7   9   1      177.07      192.89      4.65 o 
   8   9   1        0.00       -0.44      0.93 o 
   9   9   1      283.29      263.16      5.89 o 
  10   9   1       39.47       41.86      3.69 o 
  11   9   1        6.75        4.83      1.73 o 
  12   9   1       23.65       27.78      3.48 o 
  13   9   1       52.45       49.75      3.56 o 
  14   9   1       74.49       71.48      4.22 o 
  15   9   1       21.51       19.59      3.26 o 
  16   9   1       60.45       64.36      5.30 o 
  17   9   1      187.18      182.99      7.14 o 
 -17  10   1      320.83      332.20      9.87 o 
 -16  10   1       86.02       83.16      4.85 o 
 -15  10   1        0.07        3.12      2.02 o 
 -14  10   1       82.55       82.42      4.47 o 
 -13  10   1       12.40       11.65      2.34 o 
 -12  10   1      230.80      236.85      7.22 o 
 -11  10   1       33.07       44.72      3.32 o 
 -10  10   1      268.97      267.85     10.33 o 
  -9  10   1        7.16        6.74      1.45 o 
  -8  10   1        9.62       11.26      2.84 o 
  -7  10   1       18.81       16.95      1.69 o 
  -6  10   1       73.87       63.44      3.59 o 
  -5  10   1      267.53      262.44      5.32 o 
  -4  10   1      966.06      982.05     13.57 o 
  -3  10   1        2.38        6.06      1.20 o 
  -2  10   1      132.89      123.23      3.36 o 
  -1  10   1        0.26        0.28      0.84 o 
   0  10   1       90.30       79.18      2.66 o 
   1  10   1      197.86      239.37      4.88 o 
   2  10   1        2.87        4.66      1.03 o 
   3  10   1      121.37      115.94      3.24 o 
   4  10   1        0.65        0.34      0.86 o 
   5  10   1       11.73        8.70      1.23 o 
   6  10   1       25.79       31.30      1.88 o 
   7  10   1        3.29        2.24      1.38 o 
   8  10   1      124.83      122.66      4.61 o 
   9  10   1       56.93       59.33      3.41 o 
  10  10   1       41.76       43.23      3.21 o 
  11  10   1      166.47      167.97      5.89 o 
  12  10   1       64.36       59.19      4.79 o 
  13  10   1       94.30       92.70      4.65 o 
  14  10   1      264.70      286.24      8.48 o 
  15  10   1       15.23       16.22      4.17 o 
  16  10   1       16.38       15.09      2.79 o 
 -15  11   1       87.28       78.87      4.72 o 
 -14  11   1      159.47      172.60      7.52 o 
 -13  11   1       19.72       21.24      2.81 o 
 -12  11   1       91.76       97.44      4.79 o 
 -11  11   1       71.25       82.58      4.32 o 
 -10  11   1       79.00       83.39      4.24 o 
  -9  11   1       98.49       91.19      7.06 o 
  -8  11   1      430.02      431.74     15.63 o 
  -7  11   1      244.49      244.59      7.49 o 
  -6  11   1      240.97      248.81      6.27 o 
  -5  11   1      102.74      103.03      3.88 o 
  -4  11   1       19.57       23.63      2.17 o 
  -3  11   1       69.07       64.14      3.08 o 
  -2  11   1      101.54      103.77      3.76 o 
  -1  11   1      362.47      357.81      6.60 o 
   0  11   1        0.21        0.67      1.17 o 
   1  11   1        0.57        0.73      1.15 o 
   2  11   1        2.71        3.66      1.29 o 
   3  11   1      178.82      177.53      6.99 o 
   4  11   1      295.30      282.02      7.57 o 
   5  11   1      110.94      106.81      3.97 o 
   6  11   1      116.54      114.55      4.87 o 
   7  11   1       44.57       48.78      3.47 o 
   8  11   1        5.30        1.77      2.94 o 
   9  11   1       29.78       37.30      5.08 o 
  10  11   1      126.71      134.11      5.31 o 
  11  11   1       54.43       58.17      6.66 o 
  12  11   1      162.33      158.04     10.35 o 
  13  11   1       29.33       30.18      3.12 o 
  14  11   1       44.55       42.85      6.53 o 
 -13  12   1       14.48       21.89      5.08 o 
 -12  12   1        8.37       11.51      4.39 o 
 -11  12   1       34.42       28.31      5.24 o 
 -10  12   1      160.32      162.04      9.79 o 
  -9  12   1       78.84       78.87      5.97 o 
  -8  12   1        7.45        6.34      2.21 o 
  -7  12   1       87.15       94.66      7.84 o 
  -6  12   1      177.08      189.73      6.83 o 
  -5  12   1       52.15       47.43      3.61 o 
  -4  12   1       62.11       53.23      8.51 o 
  -3  12   1      201.73      203.45     12.90 o 
  -2  12   1       11.90       13.37      2.34 o 
  -1  12   1       24.66       24.84      2.74 o 
   0  12   1       25.31       18.79      5.14 o 
   1  12   1      113.28      103.27      5.78 o 
   2  12   1      209.76      194.43     12.15 o 
   3  12   1       26.27       28.99      2.94 o 
   4  12   1      114.46      119.21      5.15 o 
   5  12   1      105.49       95.40      4.58 o 
   6  12   1        0.76       -1.02      2.52 o 
   7  12   1       81.15       96.27      7.33 o 
   8  12   1       87.21       84.76      6.90 o 
   9  12   1        1.17       -1.93      2.94 o 
  10  12   1        0.80        4.23      3.42 o 
  11  12   1       23.76       12.84      4.33 o 
  12  12   1       61.81       61.75      6.74 o 
 -11  13   1      125.29      122.76      9.20 o 
 -10  13   1       68.80       82.25      5.07 o 
  -9  13   1       34.80       37.14      4.28 o 
  -8  13   1        3.20        3.33      3.67 o 
  -7  13   1      108.99      108.15      5.43 o 
  -6  13   1       26.20       23.93      3.12 o 
  -5  13   1        7.17       11.79      2.63 o 
  -4  13   1      688.10      706.70     15.61 o 
  -3  13   1      242.94      251.44      8.08 o 
  -2  13   1       24.89       23.30      3.02 o 
  -1  13   1      282.97      292.19      8.70 o 
   0  13   1      642.16      689.02     25.18 o 
   1  13   1       44.89       51.11      5.19 o 
   2  13   1      293.62      323.03     10.25 o 
   3  13   1      717.92      742.50     15.99 o 
   4  13   1      212.95      218.98     12.12 o 
   5  13   1        1.12       -2.09      2.35 o 
   6  13   1      132.67      139.29      8.88 o 
   7  13   1       53.43       50.36      6.10 o 
   8  13   1       38.43       37.24      5.51 o 
   9  13   1      216.02      220.47     11.77 o 
  10  13   1       36.93       28.36      5.40 o 
  -7  14   1       17.59       22.05      3.18 o 
  -6  14   1       12.08        7.09      2.50 o 
  -5  14   1      183.30      204.53      7.61 o 
  -4  14   1        7.59        6.58      2.36 o 
  -3  14   1       68.63       62.08      4.35 o 
  -2  14   1        0.20        5.02      3.59 o 
  -1  14   1       39.67       46.77      3.82 o 
   0  14   1       73.59       83.40      4.79 o 
   1  14   1        5.55        5.66      2.14 o 
   2  14   1      128.51      127.04      5.80 o 
   3  14   1        1.34        4.23      3.05 o 
   4  14   1        1.03        0.05      2.73 o 
   5  14   1       66.92       69.08      6.80 o 
   6  14   1       39.36       49.93      6.15 o 
   7  14   1       21.95       23.81      4.92 o 
 -23   0   2        1.14        0.36      1.51 o 
 -22   0   2       51.56       45.63      3.42 o 
 -21   0   2       14.90       10.90      2.08 o 
 -20   0   2       34.28       32.68      2.82 o 
 -19   0   2      120.43      127.83      4.92 o 
 -18   0   2      127.73      125.77      4.69 o 
 -17   0   2       50.99       47.00      4.47 o 
 -16   0   2       73.62       84.37      5.59 o 
 -15   0   2     2307.38     2087.75     32.34 o 
 -14   0   2     1546.88     1450.11     23.27 o 
 -13   0   2      422.80      396.43      7.02 o 
 -12   0   2       78.35       64.03      2.29 o 
 -11   0   2      913.87      901.61     11.37 o 
 -10   0   2      103.51      131.58      3.55 o 
  -9   0   2      322.73      563.06      7.55 o 
  -8   0   2     1609.49     1587.92     16.50 o 
  -7   0   2      975.08      996.87     14.91 o 
  -6   0   2     4127.04     4441.15     40.24 o 
  -5   0   2      810.78      974.90      9.37 o 
  -4   0   2     9632.08     9346.34     84.64 o 
  -3   0   2     3870.18     3917.44     40.58 o 
  -2   0   2    20425.63    18190.82    226.00 o 
  -1   0   2    15123.88    14108.77    181.15 o 
   0   0   2       19.18       27.49      1.22 o 
   1   0   2      645.53      704.80     10.88 o 
   2   0   2    29234.16    26937.14    379.10 o 
   3   0   2    55056.31    49782.73   1026.08 o 
   4   0   2     3346.78     3965.53     45.74 o 
   5   0   2     5754.07     6543.28     66.48 o 
   6   0   2     3132.79     3375.41     34.99 o 
   7   0   2     9246.86    10272.59    124.25 o 
   8   0   2      286.80      320.95      5.39 o 
   9   0   2     4287.28     4511.62    142.34 o 
  10   0   2       71.37      103.16      2.84 o 
  11   0   2     3010.85     2941.88     37.31 o 
  12   0   2      261.64      252.58      5.59 o 
  13   0   2      122.08      114.20      3.39 o 
  14   0   2       55.48       61.65      2.68 o 
  15   0   2      873.69      890.63     13.78 o 
  16   0   2     1585.81     1576.00     25.73 o 
  17   0   2       11.07       11.60      2.01 o 
  18   0   2      390.17      385.03     15.76 o 
  19   0   2        1.64        2.09      2.03 o 
  20   0   2      121.80      129.02      7.06 o 
  21   0   2       40.29       44.47      4.60 o 
 -23   1   2       13.99       13.52      2.07 o 
 -22   1   2       52.99       51.70      3.07 o 
 -21   1   2        2.16        2.68      1.37 o 
 -20   1   2      566.81      575.85     11.96 o 
 -19   1   2        7.75       10.45      1.36 o 
 -18   1   2      974.51      952.81     12.27 o 
 -17   1   2      443.56      446.83      6.89 o 
 -16   1   2      106.99      107.63      2.84 o 
 -15   1   2       25.59       23.63      1.46 o 
 -14   1   2     1783.31     1729.29     19.73 o 
 -13   1   2     2370.83     2386.32     23.51 o 
 -12   1   2       12.57       13.02      0.80 o 
 -11   1   2      841.34      861.42      8.20 o 
 -10   1   2       17.26       17.51      1.35 o 
  -9   1   2       45.58       41.13      0.94 o 
  -8   1   2     5728.28     6219.95     45.11 o 
  -7   1   2     2329.41     2434.07     17.09 o 
  -6   1   2      639.35      614.86      4.45 o 
  -5   1   2       13.00       10.26      0.37 o 
  -4   1   2       29.81       11.38      0.36 o 
  -3   1   2        8.36       29.32      0.46 o 
  -2   1   2     7760.43     7719.44     84.52 o 
  -1   1   2     4519.10     4533.59     54.39 o 
   0   1   2     2145.49     2178.05     26.01 o 
   1   1   2       88.16       90.80      1.22 o 
   2   1   2      244.68      240.99      2.39 o 
   3   1   2        0.25        9.68      0.61 o 
   4   1   2      121.79      101.32      1.86 o 
   5   1   2     3701.81     3993.56     34.39 o 
   6   1   2     1193.40     1286.58     10.73 o 
   7   1   2     4071.28     4184.59     31.41 o 
   8   1   2        3.77        4.25      0.49 o 
   9   1   2     1018.80     1043.08     11.31 o 
  10   1   2       37.85       53.81      1.89 o 
  11   1   2     4384.84     4393.98     38.64 o 
  12   1   2      771.00      720.89      7.82 o 
  13   1   2      530.19      521.27      6.22 o 
  14   1   2      718.00      719.62      8.11 o 
  15   1   2       39.91       39.79      1.70 o 
  16   1   2       21.43       23.11      1.59 o 
  17   1   2      109.63      107.16      3.07 o 
  18   1   2      749.00      762.53     11.96 o 
  19   1   2       52.47       55.13      2.83 o 
  20   1   2      229.88      239.77      6.96 o 
  21   1   2       16.31       19.32      2.70 o 
 -23   2   2       81.14       84.42      3.93 o 
 -22   2   2        0.45       -0.71      1.32 o 
 -21   2   2      580.51      573.79     10.74 o 
 -20   2   2        1.09        5.90      1.57 o 
 -19   2   2       66.21       59.09      3.00 o 
 -18   2   2       75.73       81.18      2.66 o 
 -17   2   2      190.56      187.58      3.99 o 
 -16   2   2       49.13       49.55      2.43 o 
 -15   2   2      621.29      589.96      8.08 o 
 -14   2   2       97.79       93.67      2.53 o 
 -13   2   2      377.41      366.11      4.71 o 
 -12   2   2      378.93      361.85      4.55 o 
 -11   2   2        3.38        2.43      0.51 o 
 -10   2   2        0.47        2.26      0.42 o 
  -9   2   2       22.29       19.73      0.74 o 
  -8   2   2       97.63       89.13      1.57 o 
  -7   2   2      904.10      956.09      8.33 o 
  -6   2   2     1007.79     1073.69      8.00 o 
  -5   2   2      544.36      515.03      4.43 o 
  -4   2   2      164.69      127.09      1.30 o 
  -3   2   2     3825.41     4098.11     29.60 o 
  -2   2   2    22510.61    20336.09    307.62 o 
  -1   2   2        7.73        5.00      0.62 o 
   0   2   2      145.03      152.19      2.11 o 
   1   2   2       83.27       73.94      0.97 o 
   2   2   2     1565.55     1550.59     12.73 o 
   3   2   2     1822.70     1976.98     13.70 o 
   4   2   2      437.55      497.77      4.42 o 
   5   2   2      142.05      114.65      1.46 o 
   6   2   2     2880.56     3055.26     23.07 o 
   7   2   2        4.85        5.91      0.45 o 
   8   2   2      356.16      318.91      3.60 o 
   9   2   2      590.32      606.48      6.43 o 
  10   2   2      551.45      546.75      6.49 o 
  11   2   2     1368.77     1291.24     12.53 o 
  12   2   2      530.15      501.14      6.27 o 
  13   2   2        0.87        0.64      0.65 o 
  14   2   2       15.45       18.09      1.23 o 
  15   2   2      110.76      105.50      2.64 o 
  16   2   2      387.33      393.39      5.87 o 
  17   2   2        0.02        1.01      1.13 o 
  18   2   2       27.51       26.67      2.07 o 
  19   2   2      133.45      140.68      5.54 o 
  20   2   2       28.19       32.04      4.28 o 
  21   2   2      118.99      114.25      7.12 o 
 -23   3   2      146.20      153.16      7.60 o 
 -22   3   2        2.13        2.83      1.69 o 
 -21   3   2       73.78       69.15      3.55 o 
 -20   3   2      104.63      104.15      4.15 o 
 -19   3   2        0.09       -1.46      1.17 o 
 -18   3   2       60.75       59.65      2.93 o 
 -17   3   2      290.56      273.97      6.18 o 
 -16   3   2      515.64      514.37      9.09 o 
 -15   3   2       71.71       78.90      3.51 o 
 -14   3   2      921.08      822.74     10.29 o 
 -13   3   2       88.53      101.87      2.34 o 
 -12   3   2      138.36      154.45      2.63 o 
 -11   3   2       18.99       34.97      1.19 o 
 -10   3   2      239.30      181.70      2.61 o 
  -9   3   2     1471.35     1644.26     13.47 o 
  -8   3   2        2.77       24.84      0.85 o 
  -7   3   2      981.99     1253.02     10.71 o 
  -6   3   2      215.00      187.83      2.40 o 
  -5   3   2     1099.40     1202.63     10.09 o 
  -4   3   2      196.43      274.63      2.81 o 
  -3   3   2     5162.54     5074.93     40.52 o 
  -2   3   2       68.83       64.16      1.18 o 
  -1   3   2     4535.97     4506.08     38.21 o 
   0   3   2        4.09        5.96      0.36 o 
   1   3   2     1826.54     1813.66     12.60 o 
   2   3   2     1149.97     1191.08     10.26 o 
   3   3   2      553.97      559.13      5.22 o 
   4   3   2     2421.08     2497.80     21.71 o 
   5   3   2      545.96      553.10      5.19 o 
   6   3   2      272.88      290.69      3.15 o 
   7   3   2       27.77       28.82      0.82 o 
   8   3   2     1145.51     1188.27      9.74 o 
   9   3   2        3.06        1.07      0.50 o 
  10   3   2     5647.29     5678.55     49.24 o 
  11   3   2       61.12       57.46      1.63 o 
  12   3   2      151.14      152.62      2.74 o 
  13   3   2      889.64      882.07     10.04 o 
  14   3   2      153.36      168.74      3.30 o 
  15   3   2      430.37      428.19      6.08 o 
  16   3   2      148.15      137.42      3.59 o 
  17   3   2     1186.38     1137.00     25.82 o 
  18   3   2       16.33       20.41      2.94 o 
  19   3   2        0.39        3.10      1.90 o 
  20   3   2       11.64       13.35      2.49 o 
  21   3   2      295.80      295.85      8.84 o 
 -22   4   2        0.14       -0.45      1.37 o 
 -21   4   2        0.64        2.98      1.61 o 
 -20   4   2       24.40       28.50      3.09 o 
 -19   4   2      657.81      646.48     11.49 o 
 -18   4   2      163.35      168.57      4.92 o 
 -17   4   2      337.93      329.55      7.03 o 
 -16   4   2       37.38       33.58      2.22 o 
 -15   4   2      204.45      215.71      5.16 o 
 -14   4   2     1036.69      945.38     13.97 o 
 -13   4   2      518.39      436.90      6.89 o 
 -12   4   2     1440.29     1453.61     17.47 o 
 -11   4   2       42.16       48.94      1.70 o 
 -10   4   2       77.27       74.51      1.97 o 
  -9   4   2      426.55      431.42      4.32 o 
  -8   4   2      267.86      262.52      3.31 o 
  -7   4   2     2250.05     2346.13     31.64 o 
  -6   4   2      449.02      441.48      4.70 o 
  -5   4   2     1768.63     1736.34     15.40 o 
  -4   4   2      224.29      225.84      2.79 o 
  -3   4   2     1057.87     1113.60      9.51 o 
  -2   4   2       14.33       13.53      0.84 o 
  -1   4   2     7007.39     7034.88    142.14 o 
   0   4   2      128.90      143.51      1.72 o 
   1   4   2     1480.89     1435.49     11.41 o 
   2   4   2      138.30      136.40      1.66 o 
   3   4   2      114.96      142.78      1.96 o 
   4   4   2      579.64      577.92      5.87 o 
   5   4   2      487.94      446.61      4.81 o 
   6   4   2     7622.32     7859.65     62.14 o 
   7   4   2      380.66      390.06      4.09 o 
   8   4   2     1565.68     1543.40     14.24 o 
   9   4   2      184.12      175.06      2.70 o 
  10   4   2      192.89      205.14      3.11 o 
  11   4   2        0.47       -0.45      0.57 o 
  12   4   2     1825.10     1788.38     18.15 o 
  13   4   2       73.43       74.82      2.49 o 
  14   4   2      525.18      518.98      7.99 o 
  15   4   2       22.56       17.76      1.94 o 
  16   4   2       41.46       40.94      3.06 o 
  17   4   2       52.91       48.85      5.43 o 
  18   4   2        0.39       -0.62      2.03 o 
  19   4   2      909.00      929.36     18.27 o 
  20   4   2        1.02        2.34      1.97 o 
 -22   5   2        0.64        3.07      1.71 o 
 -21   5   2       87.59       87.95      4.54 o 
 -20   5   2       23.68       26.17      2.53 o 
 -19   5   2        1.58        3.66      1.53 o 
 -18   5   2        4.10        6.28      1.59 o 
 -17   5   2        3.62        4.61      1.44 o 
 -16   5   2     1236.93     1175.82     17.29 o 
 -15   5   2      685.33      650.37     10.81 o 
 -14   5   2      408.38      395.71      7.49 o 
 -13   5   2       61.06       46.95      3.96 o 
 -12   5   2       31.16       47.79      2.01 o 
 -11   5   2       83.41       80.53      3.16 o 
 -10   5   2     1014.27      977.46     12.28 o 
  -9   5   2      330.15      310.21      5.14 o 
  -8   5   2       14.03       11.42      0.87 o 
  -7   5   2      500.92      509.01      6.38 o 
  -6   5   2      147.42      176.51      2.48 o 
  -5   5   2      717.03      648.31      6.48 o 
  -4   5   2       67.29       92.60      1.57 o 
  -3   5   2    10711.21    10839.45     97.99 o 
  -2   5   2      771.62      857.55      8.01 o 
  -1   5   2      386.28      354.10      4.39 o 
   0   5   2     1577.32     1712.67     12.36 o 
   1   5   2      872.92      931.60      7.05 o 
   2   5   2     1488.14     1511.61     11.05 o 
   3   5   2     1677.22     1736.08     14.90 o 
   4   5   2     4082.85     4182.52     36.82 o 
   5   5   2       92.71      106.84      1.82 o 
   6   5   2      341.88      373.64      3.90 o 
   7   5   2     1173.12     1204.80     11.19 o 
   8   5   2     1226.02     1227.86     13.64 o 
   9   5   2       91.59       96.39      2.66 o 
  10   5   2     1872.79     1791.41     24.10 o 
  11   5   2      341.17      332.41      9.46 o 
  12   5   2      272.31      266.09      4.91 o 
  13   5   2        1.74        0.75      1.03 o 
  14   5   2      187.41      179.51      4.94 o 
  15   5   2      939.19      949.80     17.68 o 
  16   5   2      247.58      244.77      7.30 o 
  17   5   2      261.98      244.73      7.47 o 
  18   5   2       73.89       74.07      4.34 o 
  19   5   2       33.88       24.03      3.04 o 
  20   5   2       10.33        8.99      4.63 o 
 -21   6   2        0.11        3.40      1.72 o 
 -20   6   2       69.49       83.45      3.91 o 
 -19   6   2      555.71      569.46     10.81 o 
 -18   6   2      226.68      211.11      5.80 o 
 -17   6   2      279.36      291.28      6.77 o 
 -16   6   2      316.56      311.84      6.89 o 
 -15   6   2      191.30      189.11      6.17 o 
 -14   6   2       89.70       93.65      4.19 o 
 -13   6   2      222.09      202.61     14.13 o 
 -12   6   2      710.38      650.77     10.81 o 
 -11   6   2       26.32       31.54      2.00 o 
 -10   6   2      784.84      759.10     11.75 o 
  -9   6   2     1323.89     1256.19     17.56 o 
  -8   6   2      746.62      701.26     10.67 o 
  -7   6   2      204.04      220.31      4.30 o 
  -6   6   2     2252.64     2122.88     24.33 o 
  -5   6   2     1547.90     1453.16     13.36 o 
  -4   6   2     4248.87     4406.90     37.85 o 
  -3   6   2     1425.43     1476.39     13.41 o 
  -2   6   2      148.49      121.77      1.85 o 
  -1   6   2     1707.67     1740.85     14.34 o 
   0   6   2       14.40       21.97      1.24 o 
   1   6   2      327.01      310.89      3.04 o 
   2   6   2        0.62        1.36      0.36 o 
   3   6   2       49.49       57.20      1.20 o 
   4   6   2       80.38       88.10      2.04 o 
   5   6   2      708.38      725.33      9.38 o 
   6   6   2      163.19      134.64      2.91 o 
   7   6   2       13.65       16.71      1.20 o 
   8   6   2     1065.56     1059.27     15.03 o 
   9   6   2      745.80      736.45     11.38 o 
  10   6   2      289.53      283.39      5.88 o 
  11   6   2        1.72        1.42      1.05 o 
  12   6   2      210.42      213.48      5.27 o 
  13   6   2      121.27      124.07      4.05 o 
  14   6   2      154.95      151.46      5.47 o 
  15   6   2        1.17        1.51      1.62 o 
  16   6   2        6.37        5.87      2.06 o 
  17   6   2      200.40      207.32      7.02 o 
  18   6   2       30.39       37.84      4.17 o 
  19   6   2       22.89       18.82      2.83 o 
 -20   7   2       23.60       18.77      3.00 o 
 -19   7   2      346.52      372.91     10.30 o 
 -18   7   2      157.87      162.94      7.36 o 
 -17   7   2      126.17      122.44      8.59 o 
 -16   7   2       39.88       51.94      3.91 o 
 -15   7   2      327.13      326.78      8.67 o 
 -14   7   2      120.93      120.60      4.84 o 
 -13   7   2      525.40      476.92     10.56 o 
 -12   7   2       74.94       65.12      2.93 o 
 -11   7   2       64.46       66.89      2.86 o 
 -10   7   2       24.72       30.38      2.33 o 
  -9   7   2      186.02      187.32      4.54 o 
  -8   7   2        0.99        4.21      1.66 o 
  -7   7   2      221.86      227.79      5.03 o 
  -6   7   2     2610.29     2605.95     33.35 o 
  -5   7   2       98.20      113.89      3.06 o 
  -4   7   2      345.58      351.60      6.05 o 
  -3   7   2       90.24       83.48      2.19 o 
  -2   7   2     1618.10     1591.70     18.50 o 
  -1   7   2      117.21      118.56      1.99 o 
   0   7   2     1002.82     1048.26     18.32 o 
   1   7   2       58.01       69.99      1.45 o 
   2   7   2       58.48       52.72      1.41 o 
   3   7   2       90.20       91.64      1.85 o 
   4   7   2       18.20       16.88      2.28 o 
   5   7   2      310.61      299.43      5.48 o 
   6   7   2      628.65      613.39      9.47 o 
   7   7   2     2236.90     2180.95     28.46 o 
   8   7   2      137.01      132.63      3.64 o 
   9   7   2      135.65      140.44      3.88 o 
  10   7   2      565.06      531.93      9.24 o 
  11   7   2      365.69      358.51      7.21 o 
  12   7   2      385.59      367.92      7.53 o 
  13   7   2      579.24      562.23     12.05 o 
  14   7   2      132.76      127.47      5.09 o 
  15   7   2        2.65        3.93      1.94 o 
  16   7   2        0.06        2.73      1.95 o 
  17   7   2       40.03       43.55      3.55 o 
  18   7   2      176.90      185.59      6.94 o 
  19   7   2        1.24        0.34      2.02 o 
 -19   8   2       81.83       88.69      7.38 o 
 -18   8   2       80.16       91.81      6.56 o 
 -17   8   2      459.88      445.75     11.20 o 
 -16   8   2      260.23      264.19      8.04 o 
 -15   8   2      173.00      181.20      6.31 o 
 -14   8   2        7.86        6.40      1.93 o 
 -13   8   2        0.13        1.45      1.51 o 
 -12   8   2        0.19        0.85      2.14 o 
 -11   8   2      491.68      491.51      9.01 o 
 -10   8   2       87.86       87.46      3.20 o 
  -9   8   2      392.08      395.96      7.44 o 
  -8   8   2      114.78      119.27      3.52 o 
  -7   8   2       17.24       15.87      1.50 o 
  -6   8   2      323.94      321.81      7.28 o 
  -5   8   2      261.55      268.84      5.29 o 
  -4   8   2     1200.48     1213.49     16.72 o 
  -3   8   2       90.04       90.35      2.69 o 
  -2   8   2     1947.29     1906.26     19.70 o 
  -1   8   2       55.80       65.80      2.56 o 
   0   8   2       13.97       13.72      1.13 o 
   1   8   2        9.84        6.46      0.90 o 
   2   8   2     1696.39     1640.45     19.62 o 
   3   8   2      182.62      162.70      3.30 o 
   4   8   2       80.55       93.42      2.18 o 
   5   8   2      633.60      645.27      8.93 o 
   6   8   2       26.70       27.59      3.02 o 
   7   8   2      318.17      293.87      5.85 o 
   8   8   2        0.03        1.71      1.03 o 
   9   8   2     1451.48     1404.08     19.93 o 
  10   8   2       38.53       45.70      2.51 o 
  11   8   2      426.40      426.39      9.79 o 
  12   8   2        2.56        4.96      1.79 o 
  13   8   2        1.45        3.00      2.33 o 
  14   8   2       16.93       12.68      2.35 o 
  15   8   2      197.89      186.46      6.58 o 
  16   8   2      298.89      268.20     14.80 o 
  17   8   2       51.51       48.49      3.88 o 
  18   8   2      267.97      255.70      9.47 o 
 -18   9   2        1.03        1.22      2.16 o 
 -17   9   2      744.81      741.01     15.98 o 
 -16   9   2       45.17       45.76      3.71 o 
 -15   9   2      164.98      175.98      6.43 o 
 -14   9   2       44.57       45.55      3.42 o 
 -13   9   2      566.24      546.18     12.06 o 
 -12   9   2       11.21       19.59      2.39 o 
 -11   9   2      702.57      679.33     13.61 o 
 -10   9   2       66.08       71.23      4.29 o 
  -9   9   2       23.30       23.05      1.91 o 
  -8   9   2       99.97       88.84      3.17 o 
  -7   9   2      611.38      603.48      9.99 o 
  -6   9   2     1779.64     1804.37     24.36 o 
  -5   9   2       61.46       66.42      2.60 o 
  -4   9   2      638.40      668.49     10.38 o 
  -3   9   2       93.79      112.13      2.53 o 
  -2   9   2      177.35      194.18      4.09 o 
  -1   9   2        2.78        1.88      0.85 o 
   0   9   2      102.44      134.57      3.28 o 
   1   9   2       10.50       22.61      1.45 o 
   2   9   2     1647.12     1608.46     28.34 o 
   3   9   2       60.96       57.17      2.65 o 
   4   9   2       14.69        4.48      0.96 o 
   5   9   2       12.05        9.75      1.18 o 
   6   9   2      360.62      345.21      5.67 o 
   7   9   2     1068.69     1072.14     15.72 o 
   8   9   2        0.02        0.40      1.24 o 
   9   9   2      155.64      140.19      7.47 o 
  10   9   2        9.93        9.20      1.86 o 
  11   9   2      210.01      214.76      6.59 o 
  12   9   2      204.59      197.40      6.41 o 
  13   9   2       45.96       45.20      3.34 o 
  14   9   2       39.18       36.86      3.29 o 
  15   9   2       64.50       57.68      7.14 o 
  16   9   2       27.45       26.93      3.11 o 
  17   9   2        1.18        0.53      1.99 o 
 -17  10   2       14.67       16.42      2.93 o 
 -16  10   2        8.87        5.53      3.13 o 
 -15  10   2      235.52      242.77     10.49 o 
 -14  10   2       52.19       48.98      3.70 o 
 -13  10   2       41.42       45.08      3.44 o 
 -12  10   2       69.90       71.87      4.05 o 
 -11  10   2      101.37      111.87      4.73 o 
 -10  10   2        1.76        3.60      1.74 o 
  -9  10   2      533.26      509.66     16.21 o 
  -8  10   2      727.17      748.37     12.22 o 
  -7  10   2       23.68       18.90      1.82 o 
  -6  10   2       18.12       20.81      2.18 o 
  -5  10   2     1828.43     1826.41     32.50 o 
  -4  10   2      468.78      460.88     10.15 o 
  -3  10   2       27.60       30.81      1.86 o 
  -2  10   2      181.46      187.27      4.90 o 
  -1  10   2      278.07      281.77      5.39 o 
   0  10   2       21.51       17.73      1.47 o 
   1  10   2      180.68      209.02      4.46 o 
   2  10   2       26.20       26.00      1.67 o 
   3  10   2       55.85       55.02      2.74 o 
   4  10   2      207.56      196.30      6.20 o 
   5  10   2      225.36      228.55      9.95 o 
   6  10   2       52.83       57.04      4.98 o 
   7  10   2       87.98       87.84      3.93 o 
   8  10   2      402.47      401.43      9.25 o 
   9  10   2      493.84      460.07     10.33 o 
  10  10   2       21.87       20.15      2.43 o 
  11  10   2        0.13        2.50      1.70 o 
  12  10   2       53.13       53.83      3.91 o 
  13  10   2      270.84      259.52      7.96 o 
  14  10   2       16.36       16.84      2.72 o 
  15  10   2       31.52       31.04      3.32 o 
 -15  11   2       58.03       48.38      3.86 o 
 -14  11   2       31.85       30.01      3.27 o 
 -13  11   2        2.63        1.82      3.26 o 
 -12  11   2       24.91       18.71      2.65 o 
 -11  11   2      316.52      311.72      8.53 o 
 -10  11   2      363.10      371.05      9.27 o 
  -9  11   2        4.65        7.44      2.04 o 
  -8  11   2      318.39      336.22     13.32 o 
  -7  11   2      795.92      792.04     23.17 o 
  -6  11   2       22.56       34.93      3.12 o 
  -5  11   2      572.65      570.48     10.70 o 
  -4  11   2     1870.91     1920.29     27.68 o 
  -3  11   2      623.91      670.02     11.86 o 
  -2  11   2        2.67        4.50      1.43 o 
  -1  11   2       37.55       42.32      2.58 o 
   0  11   2      232.39      238.32      5.88 o 
   1  11   2      296.64      296.54      7.98 o 
   2  11   2       10.61        8.31      1.89 o 
   3  11   2      274.81      259.06     10.52 o 
   4  11   2      232.73      232.03     10.27 o 
   5  11   2        1.12        5.73      2.78 o 
   6  11   2       89.04       89.21      6.53 o 
   7  11   2       17.67       18.84      3.96 o 
   8  11   2      927.19      895.21     26.33 o 
   9  11   2       84.75       86.69      7.12 o 
  10  11   2       26.94       33.71      5.14 o 
  11  11   2       65.23       61.40      3.93 o 
  12  11   2       20.95       19.80      4.15 o 
  13  11   2       61.20       58.69      8.43 o 
  14  11   2       49.19       46.59      8.56 o 
 -14  12   2      247.59      255.50     11.51 o 
 -13  12   2        5.42        9.73      3.18 o 
 -12  12   2      357.02      350.45     15.20 o 
 -11  12   2       77.44       97.07      7.87 o 
 -10  12   2       22.11       14.98      4.39 o 
  -9  12   2       12.26       10.17      3.85 o 
  -8  12   2      104.55      101.81      5.18 o 
  -7  12   2      481.02      509.33     13.78 o 
  -6  12   2       40.42       40.62      5.75 o 
  -5  12   2      332.95      323.73      9.17 o 
  -4  12   2       37.65       40.27      5.43 o 
  -3  12   2        0.32        3.47      3.05 o 
  -2  12   2        5.20        4.71      1.85 o 
  -1  12   2      186.28      208.21      9.36 o 
   0  12   2       49.61       54.19      3.62 o 
   1  12   2      374.70      369.86      9.69 o 
   2  12   2       24.52       25.64      5.43 o 
   3  12   2       77.84       71.49      6.10 o 
   4  12   2        2.81        6.21      2.73 o 
   5  12   2      107.85      111.20      7.44 o 
   6  12   2      329.39      331.99     13.70 o 
   7  12   2       15.68       22.80      4.44 o 
   8  12   2      570.48      569.05     19.69 o 
   9  12   2       15.61       22.53      4.71 o 
  10  12   2       27.42       27.08      5.14 o 
  11  12   2        1.93        2.89      3.10 o 
  12  12   2      209.21      220.58     12.15 o 
 -11  13   2       28.79       23.52      3.44 o 
 -10  13   2      509.86      536.57     14.15 o 
  -9  13   2       15.06       22.40      3.24 o 
  -8  13   2      190.27      198.74      7.47 o 
  -7  13   2       15.70       18.82      3.02 o 
  -6  13   2       13.82       19.58      2.89 o 
  -5  13   2        5.74        4.88      2.25 o 
  -4  13   2      485.43      491.39     12.20 o 
  -3  13   2      228.99      256.12     10.19 o 
  -2  13   2       85.79       94.15      5.35 o 
  -1  13   2      242.65      282.04      9.63 o 
   0  13   2      136.35      157.73     13.62 o 
   1  13   2      113.84      118.53      7.97 o 
   2  13   2        0.03        2.57      2.73 o 
   3  13   2      218.01      243.70     11.67 o 
   4  13   2      105.77      103.44      7.65 o 
   5  13   2        1.41        3.75      2.89 o 
   6  13   2       10.18        9.36      3.91 o 
   7  13   2       42.04       49.12      6.15 o 
   8  13   2      153.44      150.48      9.53 o 
   9  13   2        2.50        2.62      3.53 o 
  -7  14   2        9.10        9.74      5.81 o 
  -6  14   2        2.17        6.36      2.45 o 
  -5  14   2      296.44      318.90      9.72 o 
  -4  14   2       40.12       42.12      3.82 o 
  -3  14   2       44.99       42.00      3.75 o 
  -2  14   2        2.31        4.03      2.06 o 
  -1  14   2        1.74        7.33      3.26 o 
   0  14   2       12.50        9.95      3.53 o 
   1  14   2      102.74      109.11      7.87 o 
   2  14   2       44.91       44.58      5.73 o 
   3  14   2      136.16      145.55      9.20 o 
   4  14   2      119.31      123.03      8.62 o 
   5  14   2        5.13        9.31      4.01 o 
   6  14   2        4.42       13.22      4.07 o 
 -23   1   3        0.23        1.16      1.58 o 
 -22   1   3       19.90       15.13      2.17 o 
 -21   1   3       82.49       87.85      3.75 o 
 -20   1   3       61.76       58.46      2.54 o 
 -19   1   3       39.56       40.70      2.69 o 
 -18   1   3       57.12       50.90      2.24 o 
 -17   1   3       99.83      112.89      3.07 o 
 -16   1   3       44.57       39.07      2.60 o 
 -15   1   3      726.41      674.96      8.97 o 
 -14   1   3       18.22       29.27      1.40 o 
 -13   1   3        7.02        6.00      0.81 o 
 -12   1   3      208.49      206.99      3.37 o 
 -11   1   3       99.88      117.38      1.81 o 
 -10   1   3     1078.19     1156.45     10.06 o 
  -9   1   3      455.44      458.17      4.06 o 
  -8   1   3      436.64      503.94      5.86 o 
  -7   1   3      308.22      321.42      2.91 o 
  -6   1   3      566.77      532.83      4.29 o 
  -5   1   3      238.29      216.68      1.93 o 
  -4   1   3      953.06      985.77      6.67 o 
  -3   1   3      372.94      371.62      2.97 o 
  -2   1   3     5308.45     5171.49     42.20 o 
  -1   1   3      440.14      444.61      4.45 o 
   0   1   3      258.60      265.70      2.90 o 
   1   1   3      700.45      791.53      7.01 o 
   2   1   3     1408.33     1549.50     13.57 o 
   3   1   3       84.29       65.96      1.26 o 
   4   1   3      850.06      881.51      7.52 o 
   5   1   3       66.88       71.64      1.21 o 
   6   1   3     3716.55     3985.03     29.14 o 
   7   1   3      261.41      293.23      3.01 o 
   8   1   3     1564.41     1550.94     13.11 o 
   9   1   3      123.53      112.61      2.06 o 
  10   1   3      506.35      518.18      5.89 o 
  11   1   3       78.21       71.26      2.56 o 
  12   1   3      151.32      145.27      2.68 o 
  13   1   3      458.14      458.76      5.75 o 
  14   1   3       75.02       74.99      2.09 o 
  15   1   3      399.65      400.97      6.61 o 
  16   1   3      117.03      122.26      5.76 o 
  17   1   3        1.98        1.93      1.30 o 
  18   1   3       63.14       62.92      3.55 o 
  19   1   3      198.97      193.93      7.20 o 
  20   1   3       53.65       58.94      3.63 o 
  21   1   3       51.13       60.88      3.80 o 
 -23   2   3        0.43       -0.26      1.43 o 
 -22   2   3        8.15        8.95      1.92 o 
 -21   2   3      229.07      228.94      6.17 o 
 -20   2   3       24.15       24.85      2.30 o 
 -19   2   3      234.80      234.93      5.93 o 
 -18   2   3       25.66       24.18      2.28 o 
 -17   2   3       89.98       77.98      2.56 o 
 -16   2   3     1584.24     1541.45     17.83 o 
 -15   2   3       50.11       36.37      1.82 o 
 -14   2   3      281.15      319.61      4.75 o 
 -13   2   3       90.03       93.19      2.22 o 
 -12   2   3       33.20       30.78      1.19 o 
 -11   2   3       76.72       70.55      1.63 o 
 -10   2   3      253.79      266.65      3.26 o 
  -9   2   3      644.37      627.36      5.50 o 
  -8   2   3     6910.84     7472.79     61.13 o 
  -7   2   3     1133.54     1208.22      9.95 o 
  -6   2   3     3635.05     3677.23     26.96 o 
  -5   2   3      285.71      364.41      2.94 o 
  -4   2   3      942.60     1075.72      8.38 o 
  -3   2   3     7080.24     7739.19     57.18 o 
  -2   2   3      182.46      218.53      2.33 o 
  -1   2   3     3493.81     3502.60     31.25 o 
   0   2   3      200.58      197.30      2.41 o 
   1   2   3     1106.66     1153.51     10.65 o 
   2   2   3      509.70      441.67      4.51 o 
   3   2   3      754.22      840.08      7.78 o 
   4   2   3     1859.04     2057.93     16.59 o 
   5   2   3     5871.04     6492.66     53.77 o 
   6   2   3      104.76      102.19      2.00 o 
   7   2   3      909.96      871.04      7.38 o 
   8   2   3       60.63       56.92      1.26 o 
   9   2   3      764.30      740.23      7.43 o 
  10   2   3     1447.31     1449.11     13.81 o 
  11   2   3       14.58       22.15      1.12 o 
  12   2   3       32.16       30.43      1.30 o 
  13   2   3      164.76      158.31      3.28 o 
  14   2   3      250.56      248.51      5.11 o 
  15   2   3      205.47      206.75      4.41 o 
  16   2   3      322.20      325.45      5.96 o 
  17   2   3       92.48       95.92      3.50 o 
  18   2   3      165.79      165.84      6.77 o 
  19   2   3       76.75       80.38      5.89 o 
  20   2   3      169.78      171.29      8.62 o 
 -23   3   3        0.06        0.42      1.52 o 
 -22   3   3       40.97       45.33      3.10 o 
 -21   3   3       58.60       72.12      5.33 o 
 -20   3   3       85.91       85.18      3.65 o 
 -19   3   3       36.82       44.31      2.74 o 
 -18   3   3      220.33      208.61      5.44 o 
 -17   3   3       38.70       41.04      2.49 o 
 -16   3   3        0.12        1.79      1.14 o 
 -15   3   3       41.75       33.88      2.12 o 
 -14   3   3      359.37      370.86      5.70 o 
 -13   3   3      248.50      217.52      3.60 o 
 -12   3   3      125.81      141.22      2.50 o 
 -11   3   3        0.16        1.32      0.53 o 
 -10   3   3       80.15       89.14      1.78 o 
  -9   3   3      705.73      794.64      7.11 o 
  -8   3   3      310.57      261.20      2.88 o 
  -7   3   3       36.20       19.10      0.89 o 
  -6   3   3      328.28      363.39      3.33 o 
  -5   3   3     3745.23     3922.79     36.37 o 
  -3   3   3       13.98        6.44      0.37 o 
  -2   3   3       34.66       51.58      0.79 o 
  -1   3   3       47.94       58.05      1.00 o 
   0   3   3      884.66      874.77      8.30 o 
   1   3   3       54.39       56.48      0.94 o 
   2   3   3        3.18        1.87      0.27 o 
   3   3   3     2878.12     2920.56     23.57 o 
   4   3   3        6.20        9.79      0.54 o 
   5   3   3      322.73      336.71      3.90 o 
   6   3   3      441.97      484.45      4.83 o 
   7   3   3       18.63       21.72      1.04 o 
   8   3   3      587.47      593.16      5.75 o 
   9   3   3        2.12        4.30      0.90 o 
  10   3   3      255.06      262.85      3.66 o 
  11   3   3       95.73       90.15      2.02 o 
  12   3   3        3.61        2.90      0.81 o 
  13   3   3      474.92      471.44      7.11 o 
  14   3   3        7.82        8.15      1.24 o 
  15   3   3       65.18       66.27      3.65 o 
  16   3   3       75.98       80.93      3.22 o 
  17   3   3        9.74       12.91      3.32 o 
  18   3   3      152.12      150.16      5.86 o 
  19   3   3       16.70       18.14      3.59 o 
  20   3   3       31.65       27.13      4.17 o 
 -22   4   3      115.70      124.78      5.79 o 
 -21   4   3      605.35      623.38     11.73 o 
 -20   4   3        2.68        0.90      1.42 o 
 -19   4   3        4.85        4.70      1.57 o 
 -18   4   3        2.49        2.21      1.36 o 
 -17   4   3      188.98      177.56      5.70 o 
 -16   4   3      266.67      268.17      7.51 o 
 -15   4   3      140.92      141.68      4.16 o 
 -14   4   3       19.72       29.71      1.99 o 
 -13   4   3      265.61      242.36      5.32 o 
 -12   4   3       19.40       11.47      1.33 o 
 -11   4   3       39.67       31.39      1.42 o 
 -10   4   3        1.21        2.21      0.67 o 
  -9   4   3      141.88      130.54      1.99 o 
  -8   4   3      772.80      812.89      7.16 o 
  -7   4   3       88.81      101.21      1.87 o 
  -6   4   3       55.29       57.24      1.29 o 
  -5   4   3      647.62      632.30      7.64 o 
  -4   4   3      715.48      876.58     15.57 o 
  -3   4   3     6278.27     6407.06    105.00 o 
  -2   4   3      717.38      821.16      7.37 o 
  -1   4   3      170.47      230.77      2.31 o 
   0   4   3      156.86      166.92      1.89 o 
   1   4   3       15.93       26.00      0.60 o 
   2   4   3      198.08      181.78      1.87 o 
   3   4   3      293.49      317.04      3.40 o 
   4   4   3     1824.16     1970.49     17.91 o 
   5   4   3     1343.86     1375.53     12.94 o 
   6   4   3      373.36      366.76      4.34 o 
   7   4   3      488.90      527.55      5.63 o 
   8   4   3      528.38      532.88      5.80 o 
   9   4   3       12.61       12.51      1.09 o 
  10   4   3     1049.67     1019.75     11.39 o 
  11   4   3      244.12      245.02      4.08 o 
  12   4   3        5.30        3.08      0.93 o 
  13   4   3        2.47        2.11      0.93 o 
  14   4   3        5.70        5.18      1.55 o 
  15   4   3        7.92        7.90      1.94 o 
  16   4   3       51.00       52.03      3.51 o 
  17   4   3       28.33       30.32      3.10 o 
  18   4   3       47.95       55.76      3.85 o 
  19   4   3        0.53        3.94      2.03 o 
  20   4   3       17.46       19.64      3.80 o 
 -22   5   3       23.82       24.78      2.60 o 
 -21   5   3       98.61      105.67      4.40 o 
 -20   5   3      346.54      354.77      8.10 o 
 -19   5   3       76.20       76.99      3.78 o 
 -18   5   3       57.05       47.77      3.45 o 
 -17   5   3      403.49      377.38      7.83 o 
 -16   5   3        1.15        0.13      1.16 o 
 -15   5   3      132.99      126.91      4.02 o 
 -14   5   3        0.02        0.10      1.06 o 
 -13   5   3        6.00        4.04      1.15 o 
 -12   5   3      119.42      103.79      3.82 o 
 -11   5   3       41.46       38.04      1.76 o 
 -10   5   3      215.69      233.55      4.43 o 
  -9   5   3      429.89      450.55      7.21 o 
  -8   5   3      149.72      164.17      3.38 o 
  -7   5   3     1884.02     1915.59     18.49 o 
  -6   5   3      442.43      468.78      5.37 o 
  -5   5   3      650.08      664.36      7.77 o 
  -4   5   3     2833.96     2968.80     29.92 o 
  -3   5   3      382.52      423.57      5.92 o 
  -2   5   3     2294.99     2356.13     19.10 o 
  -1   5   3        9.26       13.95      0.61 o 
   0   5   3        9.62        5.26      0.43 o 
   1   5   3       14.40       20.91      0.64 o 
   2   5   3       18.10       18.05      0.63 o 
   3   5   3       85.64       85.79      1.81 o 
   4   5   3      256.74      267.35      3.47 o 
   5   5   3      905.13      961.58      9.50 o 
   6   5   3      546.98      531.09      6.33 o 
   7   5   3       88.58       81.77      1.70 o 
   8   5   3      690.54      660.60      6.93 o 
   9   5   3     1546.13     1582.71     14.74 o 
  10   5   3       27.57       28.43      1.90 o 
  11   5   3       93.83       87.04      3.13 o 
  12   5   3       28.08       23.77      2.14 o 
  13   5   3       26.65       27.12      2.08 o 
  14   5   3       37.93       38.22      2.94 o 
  15   5   3       63.36       63.50      3.75 o 
  16   5   3       17.93       15.54      3.59 o 
  17   5   3       45.17       39.46      4.31 o 
  18   5   3      193.39      193.38     15.52 o 
  19   5   3      124.67      130.30      5.82 o 
 -21   6   3        2.47        1.35      1.67 o 
 -20   6   3        1.23        1.46      1.63 o 
 -19   6   3        8.56        9.42      1.90 o 
 -18   6   3       81.98       82.11      3.66 o 
 -17   6   3       85.48       89.53      3.75 o 
 -16   6   3       31.52       29.28      2.47 o 
 -15   6   3        0.08       -0.32      1.47 o 
 -14   6   3        2.04        8.51      5.14 o 
 -13   6   3      525.65      516.08     10.94 o 
 -12   6   3       30.37       25.16      3.53 o 
 -11   6   3      908.14      869.91     13.33 o 
 -10   6   3      494.37      503.34      8.67 o 
  -9   6   3        2.95        1.97      0.95 o 
  -8   6   3      257.36      259.11      5.28 o 
  -7   6   3       98.65      103.16      2.65 o 
  -6   6   3     1105.41     1045.04     12.99 o 
  -5   6   3      174.95      186.50      3.15 o 
  -4   6   3     1780.02     1840.45     21.13 o 
  -3   6   3      255.12      275.72      4.43 o 
  -2   6   3      138.41      157.37      2.21 o 
  -1   6   3       87.50       70.74      1.36 o 
   0   6   3       55.98       48.65      1.00 o 
   1   6   3        7.41        6.87      0.47 o 
   2   6   3     1241.54     1242.64     10.30 o 
   3   6   3      266.05      259.67      2.88 o 
   4   6   3     1345.28     1349.27     13.24 o 
   5   6   3      425.01      398.04      5.05 o 
   6   6   3        2.72        3.53      0.85 o 
   7   6   3      170.62      161.09      3.47 o 
   8   6   3       13.74       14.83      1.39 o 
   9   6   3      987.04      970.38     14.33 o 
  10   6   3       29.19       27.24      2.75 o 
  11   6   3        0.76        1.35      1.12 o 
  12   6   3       59.23       60.65      3.39 o 
  13   6   3       26.99       32.88      2.80 o 
  14   6   3      501.68      468.78     10.76 o 
  15   6   3       29.97       31.81      5.94 o 
  16   6   3      159.15      170.63      6.27 o 
  17   6   3      118.50      123.03      5.50 o 
  18   6   3      227.80      215.41      7.45 o 
  19   6   3       83.22       84.59      4.96 o 
 -20   7   3      309.85      324.94     16.05 o 
 -19   7   3       87.15       78.80      4.83 o 
 -18   7   3       17.06       19.25      2.80 o 
 -17   7   3      351.48      338.95     20.17 o 
 -16   7   3        5.42        4.15      1.81 o 
 -15   7   3      532.11      506.84     11.47 o 
 -14   7   3       75.24       72.88      3.91 o 
 -13   7   3       40.20       47.65      5.49 o 
 -12   7   3       40.30       34.66      2.70 o 
 -11   7   3       99.96       92.49      3.88 o 
 -10   7   3      185.58      187.63      4.64 o 
  -9   7   3      281.51      277.44      5.77 o 
  -8   7   3      630.84      653.87     10.40 o 
  -7   7   3     6514.99     6340.86     79.21 o 
  -6   7   3     2205.77     2134.52     27.83 o 
  -5   7   3       68.01       53.38      2.23 o 
  -4   7   3      481.48      521.33      7.37 o 
  -3   7   3     1771.28     1698.91     19.81 o 
  -2   7   3     4047.90     3861.78     49.78 o 
  -1   7   3      552.30      488.63      5.62 o 
   0   7   3      843.03      816.65      8.08 o 
   1   7   3       37.18       26.43      0.92 o 
   2   7   3       10.01       10.18      0.64 o 
   3   7   3        3.91        1.87      0.53 o 
   4   7   3      363.28      339.34      5.92 o 
   5   7   3      248.38      231.27      4.18 o 
   6   7   3     1272.56     1258.81     17.35 o 
   7   7   3      110.87      102.40      3.07 o 
   8   7   3      136.72      134.04      3.66 o 
   9   7   3      206.59      199.53      4.76 o 
  10   7   3      384.52      374.56      7.32 o 
  11   7   3      348.04      341.39      8.43 o 
  12   7   3       11.69       10.54      2.65 o 
  13   7   3        0.06        1.30      2.97 o 
  14   7   3      612.57      594.40     12.88 o 
  15   7   3       82.87       65.42      4.44 o 
  16   7   3        2.59        3.37      2.08 o 
  17   7   3       13.85       12.26      2.65 o 
  18   7   3       17.45       13.75      3.51 o 
 -20   8   3        6.10        5.68      2.47 o 
 -19   8   3      282.51      277.06      8.81 o 
 -18   8   3      127.62      121.69      9.74 o 
 -17   8   3      162.96      172.40      6.52 o 
 -16   8   3        1.91        4.56      2.81 o 
 -15   8   3        2.63        0.04      2.65 o 
 -14   8   3       19.08       10.24      2.13 o 
 -13   8   3       53.23       53.39      3.42 o 
 -12   8   3       68.45       61.09      3.51 o 
 -11   8   3       58.08       57.92      3.33 o 
 -10   8   3      420.61      390.85      8.88 o 
  -9   8   3        0.21       -0.32      1.24 o 
  -8   8   3       38.95       37.68      2.15 o 
  -7   8   3      857.32      843.63     12.75 o 
  -6   8   3      363.78      383.66      6.97 o 
  -5   8   3     1527.20     1539.96     20.85 o 
  -4   8   3      404.51      406.96      7.05 o 
  -3   8   3      188.54      176.93      3.99 o 
  -2   8   3       14.54       12.80      0.93 o 
  -1   8   3        9.76        9.90      1.43 o 
   0   8   3        9.15        5.57      0.86 o 
   1   8   3      171.09      160.49      3.38 o 
   2   8   3      329.29      325.66      4.94 o 
   3   8   3      110.03      102.42      3.20 o 
   4   8   3       28.83       34.59      1.89 o 
   5   8   3       90.31       86.33      2.77 o 
   6   8   3      218.29      216.11      4.76 o 
   7   8   3       30.71       34.18      2.01 o 
   8   8   3       54.43       56.77      2.59 o 
   9   8   3       86.73       82.80      3.83 o 
  10   8   3      286.74      281.15      7.40 o 
  11   8   3       21.09       22.98      2.49 o 
  12   8   3       85.09       85.69      4.28 o 
  13   8   3       11.17       11.51      2.29 o 
  14   8   3      435.84      412.41     10.34 o 
  15   8   3       85.57       81.67      5.73 o 
  16   8   3       19.82       17.73      4.66 o 
  17   8   3       52.50       51.15      5.81 o 
 -18   9   3       27.97       25.20      3.28 o 
 -17   9   3       96.71       99.24      5.12 o 
 -16   9   3        9.17        7.09      2.24 o 
 -15   9   3        0.04        0.19      1.73 o 
 -14   9   3       91.94       89.53      4.52 o 
 -13   9   3      128.40      125.81      5.13 o 
 -12   9   3      223.71      230.26      8.67 o 
 -11   9   3       50.10       55.44      3.43 o 
 -10   9   3       19.56       20.59      2.28 o 
  -9   9   3      375.26      367.08     10.86 o 
  -8   9   3       10.33       11.00      1.80 o 
  -7   9   3       60.75       65.88      2.77 o 
  -6   9   3        8.22        5.83      1.27 o 
  -5   9   3      179.77      183.17      4.42 o 
  -4   9   3      165.73      158.34      3.99 o 
  -3   9   3        4.16        1.32      0.77 o 
  -2   9   3       58.95       49.87      2.26 o 
  -1   9   3        2.40       -0.11      0.78 o 
   0   9   3       64.09       53.33      2.05 o 
   1   9   3      599.49      544.23      9.19 o 
   2   9   3      176.85      156.36      3.57 o 
   3   9   3      293.34      303.21      7.70 o 
   4   9   3      249.91      239.46      6.63 o 
   5   9   3        0.02        1.36      0.96 o 
   6   9   3       23.41       22.92      1.75 o 
   7   9   3        1.10        1.92      1.40 o 
   8   9   3        8.92       10.32      2.41 o 
   9   9   3       42.89       34.37      4.44 o 
  10   9   3      108.23      116.31      8.45 o 
  11   9   3       43.78       40.48      3.14 o 
  12   9   3        0.98        0.94      1.66 o 
  13   9   3        0.80        0.91      2.19 o 
  14   9   3      107.32      111.62      5.23 o 
  15   9   3       39.06       38.31      3.51 o 
  16   9   3       50.22       50.25      3.94 o 
 -17  10   3        1.52        0.67      2.03 o 
 -16  10   3      348.81      338.93      9.68 o 
 -15  10   3        1.82        3.48      2.02 o 
 -14  10   3      251.41      243.40      7.70 o 
 -13  10   3      138.76      143.65      5.69 o 
 -12  10   3        0.56       -0.90      1.49 o 
 -11  10   3       16.61       21.21      2.51 o 
 -10  10   3      225.66      224.57      6.71 o 
  -9  10   3      257.38      258.85      7.92 o 
  -8  10   3      464.60      453.76     13.27 o 
  -7  10   3       78.49       81.59     10.11 o 
  -6  10   3      198.69      197.56      5.67 o 
  -5  10   3        6.85       11.67      2.78 o 
  -4  10   3       29.96       38.23      2.33 o 
  -3  10   3      593.35      569.19     10.02 o 
  -2  10   3       13.24       16.94      1.69 o 
  -1  10   3      840.40      785.68     50.20 o 
   0  10   3        0.06        0.34      0.93 o 
   1  10   3       37.33       35.54      2.08 o 
   2  10   3       30.50       33.71      4.01 o 
   3  10   3       39.51       41.69      4.39 o 
   4  10   3       47.57       57.63      4.87 o 
   5  10   3      242.36      235.78     10.17 o 
   6  10   3      345.21      329.16     12.74 o 
   7  10   3      751.99      706.95     21.46 o 
   8  10   3       66.74       76.22      4.28 o 
   9  10   3        0.38        2.71      1.65 o 
  10  10   3      102.67      108.91      4.72 o 
  11  10   3        8.12        8.68      2.05 o 
  12  10   3      168.99      175.49      9.61 o 
  13  10   3       22.95       25.27      4.04 o 
  14  10   3       48.07       42.38      3.65 o 
 -16  11   3       15.11       16.03      4.60 o 
 -15  11   3        0.18       -1.66      1.88 o 
 -14  11   3       16.98       18.48      2.92 o 
 -13  11   3       16.47       16.56      2.61 o 
 -12  11   3      711.29      709.08     14.80 o 
 -11  11   3       14.12       15.43      2.40 o 
 -10  11   3      197.74      202.72      6.56 o 
  -9  11   3      247.47      267.67      7.54 o 
  -8  11   3        9.93       11.77      3.32 o 
  -7  11   3       12.28       14.50      3.53 o 
  -6  11   3       84.00       82.33      5.32 o 
  -5  11   3      104.43      116.64     11.26 o 
  -4  11   3        3.86        5.77      2.33 o 
  -3  11   3      250.40      251.46      7.39 o 
  -2  11   3       40.93       38.73      2.98 o 
  -1  11   3        0.46       -2.12      1.19 o 
   0  11   3       31.87       25.04      3.80 o 
   1  11   3     1005.66      960.39     26.65 o 
   2  11   3      114.38      111.63      7.12 o 
   3  11   3       79.05       88.19      6.37 o 
   4  11   3      215.47      216.30     10.01 o 
   5  11   3       56.21       56.88      5.24 o 
   6  11   3      170.40      150.42      8.56 o 
   7  11   3       11.05       13.59      3.69 o 
   8  11   3       24.99       24.88      4.50 o 
   9  11   3        1.22        4.76      2.94 o 
  10  11   3       15.53       14.18      4.01 o 
  11  11   3        6.56       10.06      4.41 o 
  12  11   3       17.24       16.56      2.75 o 
  13  11   3       38.65       36.66      6.05 o 
 -14  12   3      163.61      178.01     14.15 o 
 -13  12   3       53.40       56.90      4.09 o 
 -12  12   3       35.24       28.74      5.30 o 
 -11  12   3      100.20      110.50      8.13 o 
 -10  12   3       56.16       42.22      5.67 o 
  -9  12   3        0.76       -0.11      3.10 o 
  -8  12   3      180.22      167.12      9.12 o 
  -7  12   3       48.93       58.00      4.05 o 
  -6  12   3        0.38       -0.14      1.62 o 
  -5  12   3      153.39      158.80      6.15 o 
  -4  12   3       46.25       54.79      3.84 o 
  -3  12   3      101.50      104.51      4.87 o 
  -2  12   3        4.95        4.27      1.86 o 
  -1  12   3      200.69      201.53      9.95 o 
   0  12   3      559.25      549.20     18.30 o 
   1  12   3       14.80       12.95      3.64 o 
   2  12   3       13.13        7.22      3.05 o 
   3  12   3      268.77      258.30     11.56 o 
   4  12   3       61.66       52.87      5.46 o 
   5  12   3       96.60       98.30      7.33 o 
   6  12   3        0.11       -2.52      2.57 o 
   7  12   3      139.18      134.42      8.72 o 
   8  12   3       30.83       30.88      5.03 o 
   9  12   3        2.85        5.83      3.32 o 
  10  12   3      155.42      148.07      9.74 o 
  11  12   3       44.51       53.62      6.58 o 
 -11  13   3       44.66       61.00      6.85 o 
 -10  13   3       11.47        9.28      2.70 o 
  -9  13   3      107.47      107.66      5.70 o 
  -8  13   3       37.60       40.62      3.90 o 
  -7  13   3       13.25       19.79      3.06 o 
  -6  13   3       18.46       26.31      3.23 o 
  -5  13   3        0.01       -2.90      1.62 o 
  -4  13   3        1.06        6.74      2.19 o 
  -3  13   3        1.21       -0.78      2.65 o 
  -2  13   3      184.05      179.91      9.79 o 
  -1  13   3       54.31       52.50      5.78 o 
   0  13   3       90.85       95.41      7.38 o 
   1  13   3      339.36      335.26     14.02 o 
   2  13   3      332.21      327.60     13.75 o 
   3  13   3       79.66       83.96      6.90 o 
   4  13   3       77.15       78.50      6.96 o 
   5  13   3      440.38      448.17     17.07 o 
   6  13   3       42.48       48.64      5.99 o 
   7  13   3      135.57      153.63      9.74 o 
   8  13   3       16.86       14.50      4.39 o 
  -7  14   3        2.67        6.45      2.48 o 
  -6  14   3      192.55      201.92      7.68 o 
  -5  14   3       68.17       65.82      6.42 o 
  -4  14   3        0.29        3.37      2.94 o 
  -3  14   3       52.74       63.68      6.26 o 
  -2  14   3       23.40       27.56      4.82 o 
  -1  14   3       28.65       36.87      5.19 o 
   0  14   3       53.01       70.21      6.69 o 
   1  14   3        0.22        6.69      3.48 o 
   2  14   3      497.58      525.60     19.10 o 
   3  14   3       67.95       80.59      7.06 o 
   4  14   3       31.67       39.65      5.78 o 
 -23   0   4      437.94      470.05     18.19 o 
 -22   0   4       42.80       44.04      3.56 o 
 -21   0   4      133.76      150.68      5.76 o 
 -20   0   4      147.49      170.41      5.93 o 
 -19   0   4      292.17      288.52     14.98 o 
 -18   0   4      866.66      834.24     15.80 o 
 -17   0   4       44.71       43.59      2.88 o 
 -16   0   4      204.40      233.59      6.38 o 
 -15   0   4      580.81      527.71      9.12 o 
 -14   0   4     1760.49     1730.16     23.45 o 
 -13   0   4      931.66      897.64     13.26 o 
 -12   0   4      369.77      351.72      6.34 o 
 -11   0   4     2714.89     2536.01     28.81 o 
 -10   0   4      401.89      330.07      5.46 o 
  -9   0   4      953.13     1069.95     11.72 o 
  -8   0   4      219.61      234.61      5.89 o 
  -7   0   4     1560.05     1483.67     15.44 o 
  -6   0   4      319.82      289.44      3.72 o 
  -5   0   4      583.12      652.58      7.17 o 
  -4   0   4     2248.85     2199.98     24.90 o 
  -3   0   4     1351.42     1315.92     12.42 o 
  -2   0   4      904.65     1008.92     11.44 o 
  -1   0   4       15.96        8.93      0.62 o 
   0   0   4     3526.57     3510.78     44.62 o 
   1   0   4     3663.77     3911.71     50.01 o 
   2   0   4       33.28       39.09      0.94 o 
   3   0   4     3066.57     3376.58     50.50 o 
   4   0   4    10043.58    10995.77    118.07 o 
   5   0   4     7673.12     8300.51    100.19 o 
   6   0   4     3465.13     3822.70     39.74 o 
   7   0   4      642.18      673.49      8.47 o 
   8   0   4      804.94      924.39     11.37 o 
   9   0   4      739.49      858.14     10.48 o 
  10   0   4     1097.50     1194.66     16.59 o 
  11   0   4        0.61       -0.21      0.86 o 
  12   0   4      884.41      925.49     13.77 o 
  13   0   4       73.60       69.81      3.54 o 
  14   0   4      921.89      973.02     18.57 o 
  15   0   4       25.57       21.26      2.43 o 
  16   0   4       10.95       13.65      3.05 o 
  17   0   4      203.67      200.08      8.78 o 
  18   0   4     1168.94     1159.56     28.52 o 
  19   0   4       16.46       12.31      3.05 o 
  20   0   4      409.50      440.78     14.93 o 
 -23   1   4      223.07      236.82     10.21 o 
 -22   1   4      626.06      653.50     12.03 o 
 -21   1   4       99.55      102.86      4.09 o 
 -20   1   4       53.71       51.16      2.41 o 
 -19   1   4      219.60      213.60      5.28 o 
 -18   1   4      359.05      359.31      6.19 o 
 -17   1   4      618.79      581.53      8.40 o 
 -16   1   4     1423.21     1330.60     15.75 o 
 -15   1   4     2523.27     2521.41     25.18 o 
 -14   1   4      188.15      197.02      3.51 o 
 -13   1   4      275.82      266.21      3.82 o 
 -12   1   4      289.39      264.83      3.71 o 
 -11   1   4     1565.88     1569.67     13.90 o 
 -10   1   4     3229.96     3301.32     23.63 o 
  -9   1   4     1608.07     1610.28     16.90 o 
  -8   1   4     2126.68     2153.35     15.59 o 
  -7   1   4       61.08       56.23      0.95 o 
  -6   1   4       29.07       18.47      0.53 o 
  -5   1   4      139.72      164.29      1.74 o 
  -4   1   4     4708.99     4630.40     33.60 o 
  -3   1   4     4290.65     4806.55     40.68 o 
  -2   1   4     1432.44     1438.18     11.57 o 
  -1   1   4      171.05      231.60      2.94 o 
   0   1   4      225.06      262.65      2.70 o 
   1   1   4      251.96      276.05      3.04 o 
   2   1   4      226.02      175.10      2.81 o 
   3   1   4     7065.05     7313.14     63.68 o 
   4   1   4     1447.31     1545.41     12.33 o 
   5   1   4     1385.66     1333.80     11.57 o 
   6   1   4       13.47       16.92      0.93 o 
   7   1   4      256.92      241.81      2.71 o 
   8   1   4       53.74       65.39      1.33 o 
   9   1   4     2633.45     2551.36     20.99 o 
  10   1   4       16.32       28.36      1.20 o 
  11   1   4      683.97      668.25      8.21 o 
  12   1   4      123.81      136.99      2.98 o 
  13   1   4      296.51      315.30      5.06 o 
  14   1   4      675.35      707.63     10.31 o 
  15   1   4      247.29      240.22      5.71 o 
  16   1   4     1552.72     1609.77     25.73 o 
  17   1   4       13.73       15.57      2.20 o 
  18   1   4       38.41       43.25      3.18 o 
  19   1   4        3.26        2.78      1.65 o 
  20   1   4       97.95      103.11      4.81 o 
 -23   2   4       17.94       14.92      2.29 o 
 -22   2   4      419.63      427.72      9.18 o 
 -21   2   4       30.91       32.39      3.05 o 
 -20   2   4      216.16      204.79      5.68 o 
 -19   2   4      118.24      115.13      5.23 o 
 -18   2   4      147.58      135.37      4.29 o 
 -17   2   4      617.72      602.94      8.60 o 
 -16   2   4      262.28      244.65      4.63 o 
 -15   2   4        2.59        1.62      1.13 o 
 -14   2   4      273.36      268.42      5.74 o 
 -13   2   4      361.24      357.54      5.04 o 
 -12   2   4       14.06       14.69      0.97 o 
 -11   2   4        0.03        0.12      0.48 o 
 -10   2   4      572.67      571.72      5.23 o 
  -9   2   4     1069.76     1082.18      9.53 o 
  -8   2   4      255.17      276.64      2.92 o 
  -7   2   4      859.41      917.06      7.07 o 
  -6   2   4      570.83      577.97      4.66 o 
  -5   2   4      101.83      154.69      1.85 o 
  -4   2   4     1304.69     1347.91     10.94 o 
  -3   2   4     2936.74     3181.85     26.48 o 
  -2   2   4      198.88      285.36      3.17 o 
  -1   2   4      489.78      503.60      5.67 o 
   0   2   4      168.07      158.66      2.35 o 
   1   2   4     1339.44     1299.22     12.95 o 
   2   2   4     1805.64     1973.15     17.82 o 
   3   2   4      401.76      384.42      4.21 o 
   4   2   4      878.97      845.32      7.59 o 
   5   2   4      785.25      841.40      7.44 o 
   6   2   4        0.53        1.57      0.38 o 
   7   2   4      161.23      143.93      1.93 o 
   8   2   4       20.34       22.98      1.13 o 
   9   2   4       39.20       41.60      1.39 o 
  10   2   4      758.85      684.21      7.41 o 
  11   2   4       19.19       15.15      1.14 o 
  12   2   4       84.71       83.35      2.36 o 
  13   2   4       23.39       25.41      1.51 o 
  14   2   4      440.32      446.03      7.09 o 
  15   2   4      229.61      244.04      6.60 o 
  16   2   4        0.44        2.27      1.93 o 
  17   2   4      340.44      367.56      9.74 o 
  18   2   4       54.40       55.21      3.52 o 
  19   2   4        5.90        9.90      3.16 o 
  20   2   4       65.45       56.24      5.40 o 
 -23   3   4        7.32        7.81      1.95 o 
 -22   3   4       47.92       52.60      3.31 o 
 -21   3   4      579.82      571.73     10.93 o 
 -20   3   4      113.47      111.37      4.25 o 
 -19   3   4      219.83      222.20      6.29 o 
 -18   3   4      632.31      612.25     10.81 o 
 -17   3   4        5.24        4.92      1.39 o 
 -16   3   4       45.87       43.82      2.49 o 
 -15   3   4      334.86      294.30      6.24 o 
 -14   3   4      308.56      314.89      6.33 o 
 -13   3   4      126.73      124.26      2.61 o 
 -12   3   4     1261.00     1244.24     13.16 o 
 -11   3   4        0.04        0.33      0.50 o 
 -10   3   4      805.90      875.61      8.88 o 
  -9   3   4      127.46      104.96      1.68 o 
  -8   3   4      232.05      226.35      2.38 o 
  -7   3   4      930.28      866.27      6.76 o 
  -6   3   4       18.03        3.39      0.51 o 
  -5   3   4      637.30      543.68      6.05 o 
  -4   3   4     2051.35     2276.26     18.06 o 
  -3   3   4        0.87        0.59      0.29 o 
  -2   3   4      116.40       98.93      1.56 o 
  -1   3   4       15.48       53.22      1.20 o 
   0   3   4       23.74       12.88      0.67 o 
   1   3   4      191.99      183.50      2.67 o 
   2   3   4      541.83      527.74      4.99 o 
   3   3   4       49.34       34.46      1.00 o 
   4   3   4     1335.41     1371.38     11.78 o 
   5   3   4      588.50      630.44      6.03 o 
   6   3   4     1612.35     1669.79     17.75 o 
   7   3   4      133.66      116.22      2.28 o 
   8   3   4        1.65        0.83      0.85 o 
   9   3   4      549.22      548.72      6.15 o 
  10   3   4      150.21      134.58      2.54 o 
  11   3   4       66.18       78.62      2.56 o 
  12   3   4      333.16      350.33      5.35 o 
  13   3   4      861.71      897.71     11.74 o 
  14   3   4       95.81       95.57      3.29 o 
  15   3   4      463.10      479.16      8.47 o 
  16   3   4      160.99      154.02      4.41 o 
  17   3   4      509.65      532.08     16.43 o 
  18   3   4      140.54      140.42      7.76 o 
  19   3   4      479.49      448.17     15.30 o 
 -22   4   4      164.70      172.59      5.60 o 
 -21   4   4      267.08      285.49      7.25 o 
 -20   4   4       48.57       45.98      3.45 o 
 -19   4   4        4.70        7.40      1.70 o 
 -18   4   4       13.71       17.22      1.95 o 
 -17   4   4      822.30      783.74     12.88 o 
 -16   4   4      912.06      902.67     14.09 o 
 -15   4   4      345.11      322.08      6.71 o 
 -14   4   4     1095.85     1016.10     19.03 o 
 -13   4   4      171.01      170.55      4.32 o 
 -12   4   4       17.62       17.70      1.38 o 
 -11   4   4      190.68      217.55      4.23 o 
 -10   4   4     1481.75     1465.25     15.84 o 
  -9   4   4     2429.74     2372.17     21.45 o 
  -8   4   4     1668.45     1607.60     14.09 o 
  -7   4   4       77.86       80.63      1.56 o 
  -6   4   4       12.22        8.64      0.53 o 
  -5   4   4     1171.06     1219.28     11.71 o 
  -4   4   4      883.60     1023.03      9.17 o 
  -3   4   4     1535.32     1450.00     12.59 o 
  -2   4   4      112.90      136.13      2.02 o 
  -1   4   4      747.36      770.27      7.59 o 
   0   4   4      245.48      239.83      2.43 o 
   1   4   4       40.27       37.54      1.14 o 
   2   4   4     2662.02     2819.68     20.39 o 
   3   4   4      751.51      768.14      6.15 o 
   4   4   4     3173.39     3037.74     23.46 o 
   5   4   4       64.46       58.29      1.31 o 
   6   4   4      139.77      130.08      2.44 o 
   7   4   4       59.56       57.57      1.69 o 
   8   4   4     3382.73     3269.25     28.62 o 
   9   4   4       16.73       12.98      1.01 o 
  10   4   4      727.88      709.53      7.69 o 
  11   4   4      302.15      307.14      4.83 o 
  12   4   4        6.69        6.68      1.09 o 
  13   4   4       95.31      100.95      4.72 o 
  14   4   4       84.85       78.59      3.96 o 
  15   4   4     1152.20     1148.44     20.58 o 
  16   4   4      124.67      124.09      6.39 o 
  17   4   4      554.85      551.78     12.46 o 
  18   4   4        3.32        4.66      2.78 o 
  19   4   4       43.60       42.97      4.98 o 
 -22   5   4        0.01        1.14      1.58 o 
 -21   5   4      303.21      328.39      9.76 o 
 -20   5   4       18.59       16.57      3.70 o 
 -19   5   4      130.43      133.44      5.18 o 
 -18   5   4      436.09      460.97      9.26 o 
 -17   5   4       69.18       67.30      3.22 o 
 -16   5   4       75.75       70.75      3.19 o 
 -15   5   4      119.79       97.28      3.96 o 
 -14   5   4       63.21       74.15      3.01 o 
 -13   5   4      134.74      112.97      3.53 o 
 -12   5   4      418.46      385.54      7.16 o 
 -11   5   4     1099.09     1058.15     31.97 o 
 -10   5   4     1098.33     1058.82     17.89 o 
  -9   5   4      492.08      524.71      8.67 o 
  -8   5   4     2951.29     2849.41     32.30 o 
  -7   5   4      718.58      714.17     11.64 o 
  -6   5   4      463.48      488.02      6.20 o 
  -5   5   4     1280.92     1301.06     21.53 o 
  -4   5   4      122.86      122.00      2.12 o 
  -3   5   4       76.73       71.50      1.36 o 
  -2   5   4        0.01        2.90      0.35 o 
  -1   5   4      595.07      570.65      5.29 o 
   0   5   4      538.29      521.02      4.64 o 
   1   5   4      546.50      523.17      4.43 o 
   2   5   4      704.90      747.07      6.84 o 
   3   5   4      357.98      359.65      3.94 o 
   4   5   4      739.02      756.27      7.27 o 
   5   5   4      446.30      432.81      5.07 o 
   6   5   4     2225.44     2231.87     26.16 o 
   7   5   4      496.40      501.38      6.34 o 
   8   5   4      762.01      716.49      7.55 o 
   9   5   4      163.82      169.00      3.75 o 
  10   5   4      679.32      682.12      7.97 o 
  11   5   4       55.43       65.02      2.87 o 
  12   5   4       67.02       73.71      4.39 o 
  13   5   4      469.55      449.14     10.16 o 
  14   5   4        0.93       -1.04      1.53 o 
  15   5   4      138.38      141.64      5.57 o 
  16   5   4       52.16       53.71      3.67 o 
  17   5   4      287.62      275.14     15.47 o 
  18   5   4        0.07        3.26      2.41 o 
 -21   6   4       25.40       27.28      3.24 o 
 -20   6   4      411.85      406.68     11.59 o 
 -19   6   4      164.51      153.08      5.06 o 
 -18   6   4       10.78        5.32      2.06 o 
 -17   6   4      278.31      273.81      9.74 o 
 -16   6   4      702.81      681.78     14.13 o 
 -15   6   4      179.36      179.26      6.02 o 
 -14   6   4      292.59      276.80      8.59 o 
 -13   6   4      125.70      116.63      4.57 o 
 -12   6   4      113.37      115.72      4.37 o 
 -11   6   4        1.02        3.23      1.45 o 
 -10   6   4      880.53      864.06     15.39 o 
  -9   6   4      191.96      192.00      4.54 o 
  -8   6   4       13.98       15.40      1.31 o 
  -7   6   4     4753.11     4621.77     51.10 o 
  -6   6   4      757.27      745.32      9.89 o 
  -5   6   4      531.63      571.89      8.03 o 
  -4   6   4     2166.62     2165.47     22.44 o 
  -3   6   4     2742.61     2617.49     29.31 o 
  -2   6   4     1310.70     1305.54     12.31 o 
  -1   6   4       13.76       17.60      0.82 o 
   0   6   4      624.17      574.49      5.28 o 
   1   6   4      693.57      685.75      6.14 o 
   2   6   4      281.67      250.97      2.81 o 
   3   6   4      185.02      183.28      2.74 o 
   4   6   4      718.67      699.57      7.43 o 
   5   6   4        3.97        3.65      0.70 o 
   6   6   4      774.72      793.03      9.05 o 
   7   6   4      556.78      546.04      7.98 o 
   8   6   4      239.10      225.78      4.96 o 
   9   6   4      210.97      204.86      6.01 o 
  10   6   4      285.56      283.52      6.07 o 
  11   6   4      541.79      546.66     11.43 o 
  12   6   4        5.86        8.28      3.51 o 
  13   6   4       59.18       54.77      3.49 o 
  14   6   4      206.09      195.48      6.43 o 
  15   6   4      104.59      107.65      4.97 o 
  16   6   4       12.80       11.72      2.46 o 
  17   6   4        1.93        1.25      1.93 o 
  18   6   4       17.17       16.34      2.88 o 
 -20   7   4       14.25       17.49      2.97 o 
 -19   7   4       54.89       64.88      4.35 o 
 -18   7   4      504.18      505.13     12.21 o 
 -17   7   4      143.66      146.00      5.87 o 
 -16   7   4      222.19      223.41      7.14 o 
 -15   7   4      189.72      187.65      6.35 o 
 -14   7   4       72.44       82.47      4.15 o 
 -13   7   4        1.48        2.43      1.52 o 
 -12   7   4       11.71       10.58      1.90 o 
 -11   7   4      158.04      156.35      5.14 o 
 -10   7   4      150.52      146.81      7.28 o 
  -9   7   4      469.22      458.76      9.58 o 
  -8   7   4      318.79      319.09      7.31 o 
  -7   7   4       41.08       43.10      3.34 o 
  -6   7   4      285.22      306.97      8.24 o 
  -5   7   4     1988.33     2014.51     25.14 o 
  -4   7   4      270.76      244.50      6.76 o 
  -3   7   4      167.09      167.50      3.40 o 
  -2   7   4      195.88      208.53      3.83 o 
  -1   7   4       55.50       51.81      2.06 o 
   0   7   4       74.15       71.85      1.47 o 
   1   7   4      413.08      408.57      4.42 o 
   2   7   4      148.73      149.68      2.48 o 
   3   7   4      349.68      340.36      4.59 o 
   4   7   4       75.72       77.74      2.46 o 
   5   7   4      976.97      925.53     16.24 o 
   6   7   4       12.01       17.79      1.48 o 
   7   7   4      226.64      217.81      4.85 o 
   8   7   4      588.59      567.92      9.49 o 
   9   7   4      754.64      740.40     11.85 o 
  10   7   4      188.00      200.35      6.06 o 
  11   7   4       52.11       50.32      3.31 o 
  12   7   4      158.65      147.05      5.42 o 
  13   7   4      222.25      211.73      6.74 o 
  14   7   4      155.38      147.21      5.70 o 
  15   7   4        1.73       -1.16      1.58 o 
  16   7   4      510.61      506.15     12.21 o 
  17   7   4        0.27       -2.17      1.76 o 
 -20   8   4      266.64      266.04     10.27 o 
 -19   8   4      346.13      359.18     10.33 o 
 -18   8   4       67.04       60.97      4.29 o 
 -17   8   4        9.55        3.45      1.96 o 
 -16   8   4        2.35        6.23      2.08 o 
 -15   8   4        3.35        5.12      1.92 o 
 -14   8   4       12.09       14.66      2.57 o 
 -13   8   4      310.63      317.83     10.54 o 
 -12   8   4        0.04       -0.03      2.14 o 
 -11   8   4      368.25      364.10      8.72 o 
 -10   8   4       22.65       17.78      2.09 o 
  -9   8   4        3.95        4.43      1.46 o 
  -8   8   4      598.33      587.02     14.18 o 
  -7   8   4      264.63      268.91      6.62 o 
  -6   8   4     2195.57     2238.24     34.19 o 
  -5   8   4      627.52      628.81     11.59 o 
  -4   8   4       23.07       19.04      1.84 o 
  -3   8   4        0.38        2.69      2.06 o 
  -2   8   4      266.94      277.33      4.68 o 
  -1   8   4       24.28       24.02      2.31 o 
   0   8   4      417.30      407.00      5.89 o 
   1   8   4      348.32      335.95      7.80 o 
   2   8   4      141.48      143.88      3.59 o 
   3   8   4      162.39      175.20      4.11 o 
   4   8   4        0.03        1.34      0.94 o 
   5   8   4     2002.25     1938.16     48.94 o 
   6   8   4      230.99      240.37      5.15 o 
   7   8   4     1416.87     1425.74     19.89 o 
   8   8   4       16.38       18.89      2.21 o 
   9   8   4       11.33       12.13      1.98 o 
  10   8   4       28.56       28.58      2.63 o 
  11   8   4       96.29       99.42      4.52 o 
  12   8   4      183.58      185.20      6.34 o 
  13   8   4      244.59      244.90      7.54 o 
  14   8   4      106.85      104.11      9.98 o 
  15   8   4       33.53       31.72      4.60 o 
  16   8   4       29.42       27.96      3.28 o 
 -18   9   4      167.34      181.40     13.00 o 
 -17   9   4      313.51      325.12      9.52 o 
 -16   9   4        2.47        3.99      2.60 o 
 -15   9   4      486.01      494.91     11.76 o 
 -14   9   4       64.53       63.12      3.91 o 
 -13   9   4      165.49      165.16      5.96 o 
 -12   9   4        0.02        2.13      2.35 o 
 -11   9   4      247.65      237.51      6.84 o 
 -10   9   4      325.64      343.61     11.56 o 
  -9   9   4      358.03      333.98      8.18 o 
  -8   9   4      296.82      304.32     12.01 o 
  -7   9   4      411.24      414.56      9.02 o 
  -6   9   4      323.04      309.87      7.35 o 
  -5   9   4      384.08      393.58      8.42 o 
  -4   9   4     1598.96     1627.85     34.57 o 
  -3   9   4       53.28       53.96      2.34 o 
  -2   9   4      791.28      787.83     12.36 o 
  -1   9   4      176.94      187.26      4.43 o 
   0   9   4       41.46       40.42      2.63 o 
   1   9   4       14.48       18.89      3.59 o 
   2   9   4      140.71      146.22      4.86 o 
   3   9   4      253.05      264.30      7.06 o 
   4   9   4     1055.73     1002.07     19.09 o 
   5   9   4      212.71      211.97      6.58 o 
   6   9   4      254.26      273.74      6.97 o 
   7   9   4      478.66      468.80     10.70 o 
   8   9   4      196.14      196.89      6.03 o 
   9   9   4      817.32      804.58     15.45 o 
  10   9   4       44.41       51.30      3.41 o 
  11   9   4      185.80      190.71      6.40 o 
  12   9   4       83.32       83.14      4.46 o 
  13   9   4       15.26       17.57      3.96 o 
  14   9   4       72.32       70.87      4.40 o 
  15   9   4        0.28       -0.43      2.52 o 
 -17  10   4       90.86       88.25      5.11 o 
 -16  10   4       60.38       60.84      4.29 o 
 -15  10   4       16.08       12.18      2.62 o 
 -14  10   4       34.07       37.35      6.72 o 
 -13  10   4       66.35       64.66      4.01 o 
 -12  10   4       91.27       90.95      4.49 o 
 -11  10   4       43.99       47.78      3.32 o 
 -10  10   4       66.63       65.13      6.23 o 
  -9  10   4       55.23       54.70      4.23 o 
  -8  10   4        3.50        1.75      1.54 o 
  -7  10   4       79.44       86.17      3.97 o 
  -6  10   4     1711.30     1688.08     27.12 o 
  -5  10   4        8.75       13.33      3.42 o 
  -4  10   4      238.98      236.94      6.87 o 
  -3  10   4      368.48      354.84     12.95 o 
  -2  10   4      374.80      353.37     24.00 o 
  -1  10   4      229.68      210.63      9.47 o 
   0  10   4      587.66      573.71     17.87 o 
   1  10   4      156.90      161.02      8.19 o 
   2  10   4       20.60       24.24      3.69 o 
   3  10   4       68.70       79.79      5.73 o 
   4  10   4      263.60      265.85     10.92 o 
   5  10   4        7.76        5.03      2.78 o 
   6  10   4       15.39       19.64      3.75 o 
   7  10   4      814.72      788.72     23.38 o 
   8  10   4       23.72       29.09      2.66 o 
   9  10   4       36.19       42.04      3.15 o 
  10  10   4       19.97       24.23      2.75 o 
  11  10   4      197.03      187.08      6.50 o 
  12  10   4      159.92      158.33      6.93 o 
  13  10   4       82.50       78.67      4.59 o 
  14  10   4        3.29        3.28      2.22 o 
 -15  11   4       81.67       82.69      4.79 o 
 -14  11   4       29.95       31.72      4.01 o 
 -13  11   4        4.36        8.75      2.30 o 
 -12  11   4      188.31      188.75      6.63 o 
 -11  11   4       34.74       38.46      3.28 o 
 -10  11   4       97.78       91.05      4.46 o 
  -9  11   4       42.29       44.57      3.25 o 
  -8  11   4      257.37      281.90     11.83 o 
  -7  11   4      758.72      736.87     21.83 o 
  -6  11   4      965.42      956.82     27.91 o 
  -5  11   4      677.01      721.97     15.18 o 
  -4  11   4      299.29      313.18      8.58 o 
  -3  11   4       77.97       81.93      6.37 o 
  -2  11   4      168.64      170.97      8.83 o 
  -1  11   4     1150.29     1158.87     31.04 o 
   0  11   4      302.87      315.67     12.52 o 
   1  11   4      120.02      107.13      6.90 o 
   2  11   4      325.69      314.81     12.47 o 
   3  11   4       83.61       77.43      6.15 o 
   4  11   4       47.33       47.36      5.14 o 
   5  11   4      129.27      130.89      7.87 o 
   6  11   4      841.79      780.27     23.55 o 
   7  11   4        7.78        9.74      3.53 o 
   8  11   4      233.65      249.31     11.83 o 
   9  11   4        5.30        4.07      3.21 o 
  10  11   4      130.68      137.37      8.94 o 
  11  11   4       52.99       50.09      5.99 o 
  12  11   4      154.28      158.45      6.26 o 
 -13  12   4        6.93        6.84      2.39 o 
 -12  12   4      276.03      268.63     12.84 o 
 -11  12   4        4.87       10.60      4.01 o 
 -10  12   4      166.00      158.45      9.47 o 
  -9  12   4       59.57       82.46      6.96 o 
  -8  12   4       86.45       80.30      4.73 o 
  -7  12   4       29.90       31.53      7.76 o 
  -6  12   4       44.27       41.43      3.63 o 
  -5  12   4      215.81      211.67      8.59 o 
  -4  12   4        0.57        5.19      2.78 o 
  -3  12   4      118.03      110.66      7.44 o 
  -2  12   4       85.27       73.53      6.05 o 
  -1  12   4       31.08       35.10      4.76 o 
   0  12   4       23.58       22.42      4.12 o 
   1  12   4       96.60       92.20      6.85 o 
   2  12   4        9.58       12.20      3.48 o 
   3  12   4      158.59      149.84      8.78 o 
   4  12   4      245.20      249.74     11.72 o 
   5  12   4       55.36       54.96      5.89 o 
   6  12   4       10.04        8.83      3.42 o 
   7  12   4      458.55      449.45     17.07 o 
   8  12   4       27.00       34.09      5.08 o 
   9  12   4       16.86       19.80      4.50 o 
  10  12   4      184.67      188.15     11.13 o 
 -11  13   4       84.95       98.14      8.13 o 
 -10  13   4        5.27        5.63      2.49 o 
  -9  13   4        1.38        4.20      3.32 o 
  -8  13   4       40.66       41.40      3.86 o 
  -7  13   4      520.60      556.85     19.64 o 
  -6  13   4       56.26       52.71      5.94 o 
  -5  13   4      424.26      441.21     16.70 o 
  -4  13   4        2.32        4.60      3.10 o 
  -3  13   4        0.35       -0.21      2.46 o 
  -2  13   4        9.95        8.99      3.75 o 
  -1  13   4      659.94      652.42     21.46 o 
   0  13   4       11.84       14.56      4.01 o 
   1  13   4      260.03      273.82     12.47 o 
   2  13   4      424.44      422.86     16.27 o 
   3  13   4        7.99        5.89      3.59 o 
   4  13   4       17.16       17.50      4.01 o 
   5  13   4       61.61       60.74      6.48 o 
   6  13   4      418.36      460.64     17.77 o 
   7  13   4        2.61        1.82      3.37 o 
  -6  14   4      192.83      198.85     10.81 o 
  -5  14   4        0.05        8.03      3.69 o 
  -4  14   4        3.44        9.63      3.69 o 
  -3  14   4       88.77       94.08      7.65 o 
  -2  14   4      249.08      255.52     12.47 o 
  -1  14   4       49.99       39.92      5.67 o 
   0  14   4       10.46       12.79      4.07 o 
   1  14   4       73.69       74.92      7.01 o 
   2  14   4       26.99       24.88      4.87 o 
 -23   1   5       11.09        9.64      2.03 o 
 -22   1   5        0.20       -0.53      1.52 o 
 -21   1   5      112.46      115.84      4.36 o 
 -20   1   5        1.01        1.06      1.06 o 
 -19   1   5      206.95      196.56      4.46 o 
 -18   1   5       13.52       12.39      1.57 o 
 -17   1   5       51.48       53.67      3.19 o 
 -16   1   5        6.62        5.25      1.53 o 
 -15   1   5      175.51      178.18      3.24 o 
 -14   1   5      237.81      235.26      3.71 o 
 -13   1   5      543.27      549.94      6.45 o 
 -12   1   5      238.74      241.00      3.56 o 
 -11   1   5      281.81      279.58      3.80 o 
 -10   1   5      137.57      123.28      2.21 o 
  -9   1   5      404.88      394.06      3.66 o 
  -8   1   5      565.67      490.09      4.24 o 
  -7   1   5      717.94      693.97      5.56 o 
  -6   1   5     1183.17     1273.98     10.57 o 
  -5   1   5     2514.99     2785.00     20.62 o 
  -4   1   5        2.64        4.99      0.35 o 
  -3   1   5        7.99       20.91      0.54 o 
  -2   1   5      324.84      302.76      2.87 o 
  -1   1   5        0.29        0.91      0.23 o 
   0   1   5      188.94      171.71      2.02 o 
   1   1   5     1800.32     1894.70     17.15 o 
   2   1   5      842.04      939.61      8.99 o 
   3   1   5      106.16      124.05      1.88 o 
   4   1   5      321.24      340.02      3.94 o 
   5   1   5       23.38       18.66      0.77 o 
   6   1   5       79.22       64.90      1.61 o 
   7   1   5       46.91       55.46      1.37 o 
   8   1   5      253.87      243.57      3.18 o 
   9   1   5      742.55      757.46      7.35 o 
  10   1   5       60.84       57.99      1.90 o 
  11   1   5      434.31      438.86      8.23 o 
  12   1   5        3.11        5.27      1.10 o 
  13   1   5       34.33       33.21      1.95 o 
  14   1   5      207.47      225.52      8.27 o 
  15   1   5      315.03      331.88      8.19 o 
  16   1   5        3.68       10.40      2.02 o 
  17   1   5       19.39       14.04      2.27 o 
  18   1   5       15.94       11.90      2.23 o 
  19   1   5       26.36       29.44      2.97 o 
 -23   2   5      268.45      300.79      7.68 o 
 -22   2   5      159.96      182.55      5.71 o 
 -21   2   5      123.48      111.45      4.33 o 
 -20   2   5       64.63       64.64      3.28 o 
 -19   2   5       16.99       16.35      1.98 o 
 -18   2   5      180.49      166.02      5.69 o 
 -17   2   5       73.02       70.30      2.52 o 
 -16   2   5       38.98       39.90      1.89 o 
 -15   2   5        2.33        5.39      0.97 o 
 -14   2   5       76.55       78.28      2.20 o 
 -13   2   5      377.59      380.47      4.96 o 
 -12   2   5        9.93        8.73      1.07 o 
 -11   2   5     1008.77      976.68      9.87 o 
 -10   2   5     1474.55     1424.49     13.54 o 
  -9   2   5      420.30      364.57      4.03 o 
  -8   2   5      317.94      312.78      3.48 o 
  -7   2   5       36.02       30.00      0.80 o 
  -6   2   5        0.01        4.55      0.58 o 
  -5   2   5     5454.92     6055.77     69.44 o 
  -4   2   5       28.94       24.57      1.04 o 
  -3   2   5     1475.86     1428.27     13.18 o 
  -2   2   5      289.07      401.58      5.35 o 
  -1   2   5     1301.89     1429.67     14.64 o 
   0   2   5     2333.92     2408.56     23.91 o 
   1   2   5     1004.45     1139.76     10.76 o 
   2   2   5     1129.46     1091.66     10.38 o 
   3   2   5      140.85      124.52      1.95 o 
   4   2   5       96.38      120.98      1.85 o 
   5   2   5      918.38      863.12      8.48 o 
   6   2   5      253.73      265.53      4.17 o 
   7   2   5       40.31       34.97      1.15 o 
   8   2   5     2308.08     2226.47     18.42 o 
   9   2   5       20.55       13.65      0.95 o 
  10   2   5      362.67      381.39      4.91 o 
  11   2   5       11.65       14.36      1.36 o 
  12   2   5        7.56        8.59      1.22 o 
  13   2   5      595.56      589.07     10.04 o 
  14   2   5       29.73       30.43      2.54 o 
  15   2   5       85.96       90.64      4.07 o 
  16   2   5      346.29      350.47     13.00 o 
  17   2   5        0.03       -0.86      1.46 o 
  18   2   5      259.51      269.26     12.68 o 
  19   2   5       10.49       10.01      3.10 o 
 -23   3   5        2.53        3.36      1.80 o 
 -22   3   5       85.26       93.00      4.21 o 
 -21   3   5       17.41       16.10      2.20 o 
 -20   3   5        6.45        6.09      1.66 o 
 -19   3   5      127.52      134.65      4.56 o 
 -18   3   5       28.83       28.16      2.25 o 
 -17   3   5        2.65       -0.49      1.12 o 
 -16   3   5      163.77      175.21      5.25 o 
 -15   3   5      189.23      173.13      4.64 o 
 -14   3   5       11.07       15.69      1.40 o 
 -13   3   5        5.03        2.65      0.74 o 
 -12   3   5      255.78      248.33      3.94 o 
 -11   3   5     2191.60     2102.94     19.44 o 
 -10   3   5      180.75      219.44      3.18 o 
  -9   3   5       74.94       63.15      1.55 o 
  -8   3   5       20.60       28.21      1.02 o 
  -7   3   5       21.83       23.58      0.81 o 
  -6   3   5        3.71        5.77      0.45 o 
  -5   3   5       74.83      100.25      1.45 o 
  -4   3   5        9.18       25.84      0.78 o 
  -3   3   5     1334.67     1313.69     12.31 o 
  -2   3   5     1244.79     1327.12     13.86 o 
  -1   3   5      210.09      232.74      3.30 o 
   0   3   5      130.82      141.78      2.34 o 
   1   3   5      449.22      465.37      5.52 o 
   2   3   5     1217.48     1288.80     12.18 o 
   3   3   5       54.20       59.09      1.22 o 
   4   3   5       37.25       32.55      1.00 o 
   5   3   5      299.23      302.01      3.78 o 
   6   3   5      357.70      343.63      4.23 o 
   7   3   5      234.54      221.34      3.24 o 
   8   3   5       44.46       34.08      1.41 o 
   9   3   5      231.43      209.06      3.28 o 
  10   3   5       16.19       26.02      1.26 o 
  11   3   5      168.70      157.30      2.94 o 
  12   3   5      230.97      225.11      4.57 o 
  13   3   5       47.65       48.30      2.99 o 
  14   3   5      199.29      199.76     15.17 o 
  15   3   5      119.51      117.03      4.62 o 
  16   3   5       14.63       11.47      2.57 o 
  17   3   5       28.21       34.19      4.33 o 
  18   3   5        1.06       -1.71      2.03 o 
 -22   4   5       28.00       29.96      2.79 o 
 -21   4   5       19.59       26.49      3.78 o 
 -20   4   5      107.84       90.44      3.90 o 
 -19   4   5       13.53       17.07      4.01 o 
 -18   4   5      280.58      263.85      6.47 o 
 -17   4   5       85.05       82.91      3.48 o 
 -16   4   5       84.32       96.17      3.63 o 
 -15   4   5       82.04       72.85      3.73 o 
 -14   4   5      206.19      187.84      5.74 o 
 -13   4   5      153.60      134.55      5.81 o 
 -12   4   5      193.05      181.82      3.95 o 
 -11   4   5      191.76      168.67      3.71 o 
 -10   4   5       41.17       16.93      1.53 o 
  -9   4   5        0.02        1.89      0.68 o 
  -8   4   5      424.65      410.13      5.22 o 
  -7   4   5       69.06       57.84      1.31 o 
  -6   4   5      148.23      142.61      1.94 o 
  -5   4   5      531.11      541.89      5.05 o 
  -4   4   5      444.45      442.93      4.45 o 
  -3   4   5        1.51        2.73      0.91 o 
  -2   4   5      249.12      213.52      2.83 o 
  -1   4   5      130.80      141.30      2.12 o 
   0   4   5       81.40       61.53      1.76 o 
   1   4   5      462.11      504.45      4.95 o 
   2   4   5      759.94      751.68      6.95 o 
   3   4   5      856.46      890.37      7.65 o 
   4   4   5        2.25        1.58      0.45 o 
   5   4   5       14.42       15.34      0.85 o 
   6   4   5      105.83      116.22      2.40 o 
   7   4   5      288.87      291.94      4.36 o 
   8   4   5      573.16      563.19      6.37 o 
   9   4   5      148.50      141.52      2.64 o 
  10   4   5      543.79      514.74      6.17 o 
  11   4   5      124.69      133.60      2.75 o 
  12   4   5      159.90      149.89      4.05 o 
  13   4   5        1.16       -0.27      1.08 o 
  14   4   5       43.66       44.31      4.55 o 
  15   4   5        8.71        6.26      2.52 o 
  16   4   5        2.06       -1.77      2.03 o 
  17   4   5       53.45       61.11      5.51 o 
  18   4   5        5.45        5.94      3.00 o 
 -22   5   5       50.22       47.50      3.30 o 
 -21   5   5        1.35        1.14      1.51 o 
 -20   5   5       33.57       29.73      2.61 o 
 -19   5   5      130.91      127.94      4.60 o 
 -18   5   5       46.50       47.16      2.92 o 
 -17   5   5        1.28        1.61      1.60 o 
 -16   5   5        0.15        0.64      2.47 o 
 -15   5   5       18.38       19.83      3.08 o 
 -14   5   5      134.81      122.84      3.91 o 
 -13   5   5       22.84       15.00      1.66 o 
 -12   5   5        4.61        9.86      1.71 o 
 -11   5   5        1.38        1.82      1.08 o 
 -10   5   5       12.05       21.45      1.70 o 
  -9   5   5     1557.93     1415.84     19.51 o 
  -8   5   5       96.28       97.16      2.99 o 
  -7   5   5      123.37      107.01      4.31 o 
  -6   5   5      652.95      704.80      8.39 o 
  -5   5   5       20.59       14.56      0.74 o 
  -4   5   5      817.65      851.44      9.07 o 
  -3   5   5      193.95      205.63      2.58 o 
  -2   5   5       39.02       52.30      1.12 o 
  -1   5   5      119.44      118.80      1.67 o 
   0   5   5       67.00       66.71      1.27 o 
   1   5   5      913.93      883.67      7.56 o 
   2   5   5       35.37       38.47      1.40 o 
   3   5   5      311.78      316.84      3.57 o 
   4   5   5      895.20      845.43      9.38 o 
   5   5   5      438.71      443.90      5.70 o 
   6   5   5        1.56        2.99      0.71 o 
   7   5   5      328.23      351.29      5.04 o 
   8   5   5      363.06      373.89      4.77 o 
   9   5   5      583.08      587.67      6.75 o 
  10   5   5        1.06        0.87      0.84 o 
  11   5   5        4.12        4.74      1.26 o 
  12   5   5      245.15      235.32      6.84 o 
  13   5   5        1.58        0.94      1.61 o 
  14   5   5       44.43       42.89      3.31 o 
  15   5   5      113.26      115.69      6.96 o 
  16   5   5       16.69       17.23      3.75 o 
  17   5   5      136.68      141.01      8.03 o 
 -21   6   5       95.85       93.18      5.25 o 
 -20   6   5      163.37      176.68      6.87 o 
 -19   6   5       22.23       26.69      3.16 o 
 -18   6   5       41.28       33.34      4.20 o 
 -17   6   5       39.18       35.48      3.18 o 
 -16   6   5        0.05        0.65      1.98 o 
 -15   6   5      434.67      432.22     10.21 o 
 -14   6   5        4.83        4.31      2.52 o 
 -13   6   5      247.41      242.64      6.85 o 
 -12   6   5      113.49      124.65      4.63 o 
 -11   6   5        1.24        2.81      1.31 o 
 -10   6   5      565.37      557.68     11.09 o 
  -9   6   5      685.98      658.26     13.91 o 
  -8   6   5       93.57       84.12      2.92 o 
  -7   6   5       11.13        7.72      1.18 o 
  -6   6   5      183.78      184.28      9.05 o 
  -5   6   5      195.02      201.20      3.85 o 
  -4   6   5     1138.64     1102.85     13.56 o 
  -3   6   5      450.26      430.51      4.37 o 
  -2   6   5      302.59      296.24      3.28 o 
  -1   6   5      316.70      313.72      3.52 o 
   0   6   5      410.60      404.40      4.19 o 
   1   6   5       19.27       21.51      0.88 o 
   2   6   5      528.72      510.88      6.20 o 
   3   6   5      711.79      722.47      8.28 o 
   4   6   5     1552.81     1521.75     15.74 o 
   5   6   5      357.81      355.17      6.38 o 
   6   6   5      283.43      279.51      4.27 o 
   7   6   5        0.30        0.86      0.94 o 
   8   6   5      717.94      699.75     11.11 o 
   9   6   5       76.76       80.28      3.64 o 
  10   6   5      102.46      101.26      4.27 o 
  11   6   5      340.03      342.77      8.54 o 
  12   6   5      286.66      274.09      7.62 o 
  13   6   5      128.08      129.78      7.12 o 
  14   6   5        4.31        4.78      4.07 o 
  15   6   5       53.95       57.02      3.97 o 
  16   6   5      209.18      229.35     10.33 o 
  17   6   5        3.88        3.37      2.62 o 
 -20   7   5      168.73      181.08      7.16 o 
 -19   7   5       32.41       30.29      3.25 o 
 -18   7   5       10.61       10.39      2.47 o 
 -17   7   5      129.79      123.89      5.48 o 
 -16   7   5       53.81       48.61      3.57 o 
 -15   7   5        1.61        0.55      1.79 o 
 -14   7   5        2.85        0.41      1.55 o 
 -13   7   5        6.34        8.08      1.83 o 
 -12   7   5      996.56      949.70     17.34 o 
 -11   7   5      191.96      205.76      6.09 o 
 -10   7   5       41.44       40.91      2.71 o 
  -9   7   5      227.97      227.26      6.61 o 
  -8   7   5      200.40      190.10      8.83 o 
  -7   7   5       61.74       60.17      3.02 o 
  -6   7   5     1008.44      566.86     15.63 o 
  -5   7   5      158.04      159.61      6.35 o 
  -4   7   5     4195.10     4079.76     50.98 o 
  -3   7   5     1972.13     1875.07     24.72 o 
  -2   7   5       32.31       35.75      2.41 o 
  -1   7   5      137.00      133.90      2.97 o 
   0   7   5     2304.64     2227.20     22.16 o 
   1   7   5     2618.57     2580.72     25.44 o 
   2   7   5       79.15       81.33      1.98 o 
   3   7   5      423.87      406.06      5.39 o 
   4   7   5       57.40       63.54      1.96 o 
   5   7   5       56.26       57.22      2.27 o 
   6   7   5      673.12      658.81     10.39 o 
   7   7   5     1908.70     1848.20     24.85 o 
   8   7   5       92.79       94.81      4.04 o 
   9   7   5      456.66      464.42     20.07 o 
  10   7   5      127.52      122.55      4.77 o 
  11   7   5       40.01       40.20      3.13 o 
  12   7   5       26.82       24.78      2.77 o 
  13   7   5        5.05        5.94      2.06 o 
  14   7   5      100.69       89.40      8.75 o 
  15   7   5       52.71       43.52      3.68 o 
  16   7   5        1.13       -1.50      2.46 o 
 -19   8   5       60.83       62.81      4.53 o 
 -18   8   5        0.24        0.56      4.12 o 
 -17   8   5       38.11       40.71      3.58 o 
 -16   8   5        1.99        0.22      1.63 o 
 -15   8   5      231.49      254.03      7.70 o 
 -14   8   5       61.61       58.28      3.72 o 
 -13   8   5        9.80       15.27      2.26 o 
 -12   8   5       41.45       44.56      3.14 o 
 -11   8   5        0.48        1.78      1.43 o 
 -10   8   5       23.73       27.25      5.46 o 
  -9   8   5       23.04       20.36      2.15 o 
  -8   8   5        3.94        7.11      1.55 o 
  -7   8   5       46.10       44.22      2.74 o 
  -6   8   5       74.21       63.41      4.12 o 
  -5   8   5       22.43       20.66      1.94 o 
  -4   8   5      106.15      100.91      3.57 o 
  -3   8   5      101.38       94.29      4.66 o 
  -2   8   5       39.70       37.64      2.35 o 
  -1   8   5        1.68        1.88      0.83 o 
   0   8   5        7.75        7.68      1.08 o 
   1   8   5        1.92        2.57      0.90 o 
   2   8   5        0.11        0.40      0.83 o 
   3   8   5        7.48        8.96      1.15 o 
   4   8   5       38.55       38.59      1.95 o 
   5   8   5        0.77        2.50      2.13 o 
   6   8   5      160.82      166.89      5.21 o 
   7   8   5       66.62       62.04      3.35 o 
   8   8   5       92.43       93.75      4.08 o 
   9   8   5      209.41      205.05      6.30 o 
  10   8   5        2.40        2.27      2.35 o 
  11   8   5      121.66      122.52      7.92 o 
  12   8   5       41.44       41.89      6.53 o 
  13   8   5       40.33       39.32      3.43 o 
  14   8   5       24.13       19.62      5.03 o 
  15   8   5       13.09       14.07      2.71 o 
 -18   9   5       86.70       87.83      6.39 o 
 -17   9   5       14.68       14.20      2.80 o 
 -16   9   5       10.63        8.64      2.44 o 
 -15   9   5        0.29       -0.54      1.74 o 
 -14   9   5      239.13      236.47      7.44 o 
 -13   9   5       35.74       37.17      3.11 o 
 -12   9   5       68.14       67.05      5.54 o 
 -11   9   5       12.83       10.57      2.35 o 
 -10   9   5      241.34      241.38      6.83 o 
  -9   9   5       78.10       74.53      3.71 o 
  -8   9   5      313.36      284.79      7.49 o 
  -7   9   5      122.11      113.70      5.51 o 
  -6   9   5      366.14      362.39     11.08 o 
  -5   9   5       80.12       74.59      3.38 o 
  -4   9   5        0.18        0.54      1.50 o 
  -3   9   5      232.72      218.73      6.10 o 
  -2   9   5       38.94       36.82      1.97 o 
  -1   9   5      407.07      382.80      9.00 o 
   0   9   5        3.09        3.36      1.30 o 
   1   9   5       17.95       16.82      1.91 o 
   2   9   5       19.04       16.48      3.16 o 
   3   9   5       84.20       83.69      5.67 o 
   4   9   5      517.96      469.95     15.36 o 
   5   9   5      275.42      293.72     13.51 o 
   6   9   5        0.75        1.47      1.40 o 
   7   9   5      170.67      164.19      5.44 o 
   8   9   5      118.38      112.03      4.62 o 
   9   9   5       26.03       26.01      2.63 o 
  10   9   5       96.61      106.43      6.39 o 
  11   9   5        1.28        7.24      2.15 o 
  12   9   5       22.76       30.00      3.11 o 
  13   9   5       73.02       70.19      4.37 o 
  14   9   5      105.87       99.14      5.16 o 
 -17  10   5        4.12        1.45      2.04 o 
 -16  10   5       77.75       78.98      4.77 o 
 -15  10   5        0.15        0.49      1.85 o 
 -14  10   5       89.43       95.63      4.90 o 
 -13  10   5       13.29       11.95      2.42 o 
 -12  10   5      108.16      103.50      6.53 o 
 -11  10   5      122.19      121.40      5.00 o 
 -10  10   5        0.19       -0.19      1.36 o 
  -9  10   5       22.03       21.88      2.49 o 
  -8  10   5      405.72      411.64      9.48 o 
  -7  10   5      996.35     1002.17     21.75 o 
  -6  10   5       16.18        7.57      2.60 o 
  -5  10   5      165.30      165.62      6.96 o 
  -4  10   5       43.85       35.85      4.23 o 
  -3  10   5      211.22      198.21      9.31 o 
  -2  10   5       23.04       16.91      3.32 o 
  -1  10   5       57.70       44.90      4.66 o 
   0  10   5       21.04       21.03      3.64 o 
   1  10   5      245.37      228.82     10.11 o 
   2  10   5      416.60      398.03     14.13 o 
   3  10   5      298.31      289.82     11.72 o 
   4  10   5        9.19        9.85      3.10 o 
   5  10   5       13.48       11.13      3.21 o 
   6  10   5      123.72      127.36      7.65 o 
   7  10   5        0.01        0.75      2.57 o 
   8  10   5      447.43      435.81     16.11 o 
   9  10   5       24.53       24.48      2.70 o 
  10  10   5      345.74      348.66     13.94 o 
  11  10   5        1.97        2.49      1.83 o 
  12  10   5       26.38       22.18      3.56 o 
 -15  11   5       22.99       18.39      2.86 o 
 -14  11   5      111.55      118.26      5.51 o 
 -13  11   5       17.23       21.47      2.82 o 
 -12  11   5       80.63       82.91      5.49 o 
 -11  11   5       45.41       45.63      3.47 o 
 -10  11   5       13.97       10.44      2.16 o 
  -9  11   5      103.73      106.87      4.72 o 
  -8  11   5        0.48       -0.37      1.55 o 
  -7  11   5      330.96      329.32     12.63 o 
  -6  11   5        7.35        6.15      3.05 o 
  -5  11   5      127.49      126.93      7.87 o 
  -4  11   5       14.98       10.43      3.37 o 
  -3  11   5      293.10      279.71     11.83 o 
  -2  11   5       23.63       27.45      4.28 o 
  -1  11   5      411.14      383.58     14.39 o 
   0  11   5      149.90      168.14      8.94 o 
   1  11   5       18.55       25.53      4.12 o 
   2  11   5        2.46        2.84      2.62 o 
   3  11   5      140.95      128.75      7.87 o 
   4  11   5      141.99      128.70      7.87 o 
   5  11   5       51.38       38.69      4.98 o 
   6  11   5      234.34      219.62     10.76 o 
   7  11   5        1.24        4.76      2.94 o 
   8  11   5       41.40       52.34      5.89 o 
   9  11   5        1.40        1.23      3.00 o 
  10  11   5       89.21       79.09      7.33 o 
  11  11   5       22.40       19.21      4.71 o 
 -13  12   5       95.48       86.80      6.29 o 
 -12  12   5      117.48      133.41      5.76 o 
 -11  12   5       70.58       78.34      7.06 o 
 -10  12   5       57.78       49.66      5.78 o 
  -8  12   5       38.95       42.81      5.51 o 
  -7  12   5       27.10       30.61      4.82 o 
  -6  12   5       15.66       18.68      3.91 o 
  -5  12   5      212.83      196.55     10.27 o 
  -4  12   5       79.10       78.40      6.58 o 
  -3  12   5      324.77      314.81     13.11 o 
  -2  12   5       79.65       85.14      6.74 o 
  -1  12   5      261.33      256.06     11.77 o 
   0  12   5       66.98       63.57      5.94 o 
   1  12   5       92.04       82.20      6.69 o 
   2  12   5      205.78      196.87     10.22 o 
   3  12   5       36.97       42.11      5.14 o 
   4  12   5       17.95       18.30      4.01 o 
   5  12   5       43.24       43.35      5.40 o 
   6  12   5       73.30       74.65      6.69 o 
   7  12   5       36.65       39.28      5.46 o 
   8  12   5      121.53      116.02      8.51 o 
 -10  13   5       43.55       36.76      5.62 o 
  -9  13   5       55.33       66.62      6.74 o 
  -8  13   5       27.57       24.13      4.76 o 
  -7  13   5       91.38       84.92      7.06 o 
  -6  13   5       35.01       28.25      4.76 o 
  -5  13   5        0.02       -1.34      2.62 o 
  -4  13   5       17.08       13.75      3.91 o 
  -3  13   5        0.22        0.80      2.62 o 
  -2  13   5        5.83        5.94      3.10 o 
  -1  13   5       42.08       44.68      5.57 o 
   0  13   5      105.86      103.55      7.60 o 
   1  13   5        2.11       -0.37      2.25 o 
   2  13   5       92.82       94.24      7.44 o 
   3  13   5       56.00       61.81      6.48 o 
   4  13   5       56.45       45.65      5.78 o 
   5  13   5      190.64      190.50     10.76 o 
  -2  14   5      247.93      267.40     12.95 o 
 -23   0   6        6.87       18.84      4.50 o 
 -22   0   6      506.23      500.04     12.00 o 
 -21   0   6      405.98      433.99     10.77 o 
 -20   0   6       73.07       73.89      7.09 o 
 -19   0   6       18.80       17.70      2.92 o 
 -18   0   6       84.23       77.21      3.84 o 
 -17   0   6       66.17       82.24      4.81 o 
 -16   0   6      115.56      110.49      4.10 o 
 -15   0   6      818.27      827.36     13.05 o 
 -14   0   6        4.45        2.77      1.11 o 
 -13   0   6     2163.45     2082.17     27.72 o 
 -12   0   6        1.04        1.86      1.03 o 
 -11   0   6     8570.83     8507.88    103.75 o 
 -10   0   6       20.38       23.58      1.50 o 
  -9   0   6     4831.71     4805.44     59.14 o 
  -8   0   6     5414.93     5321.96     52.66 o 
  -7   0   6       19.63       17.83      1.33 o 
  -6   0   6       23.88       41.38      2.59 o 
  -5   0   6     1409.19     1644.67     26.85 o 
  -4   0   6     1362.40     1146.47     14.59 o 
  -3   0   6      217.95      203.53      3.72 o 
  -2   0   6     2550.09     2557.85     33.11 o 
  -1   0   6       42.94       26.77      1.18 o 
   0   0   6       96.36      109.71      2.01 o 
   1   0   6        9.14       11.88      0.82 o 
   2   0   6     2444.05     2433.27     48.45 o 
   3   0   6     3391.36     3447.20     52.59 o 
   4   0   6      796.08      705.45     12.79 o 
   5   0   6      461.15      411.81      8.57 o 
   6   0   6      271.51      212.32     14.31 o 
   7   0   6     3189.47     3149.68     38.86 o 
   8   0   6      411.40      590.84      9.43 o 
   9   0   6      191.24      150.56      3.98 o 
  10   0   6      527.48      533.57      9.09 o 
  11   0   6       22.04       22.87      2.46 o 
  12   0   6      363.47      349.44     11.61 o 
  13   0   6      256.40      234.06      9.31 o 
  14   0   6      512.92      540.16     16.05 o 
  15   0   6      150.03      163.00      8.03 o 
  16   0   6      219.73      218.44      9.58 o 
  17   0   6       17.10       13.70      3.32 o 
  18   0   6       56.87       51.10      5.14 o 
 -23   1   6       93.27       93.06      4.24 o 
 -22   1   6       47.82       45.75      3.09 o 
 -21   1   6        8.75        7.12      1.94 o 
 -20   1   6      234.13      236.88      6.20 o 
 -19   1   6      237.58      220.02      4.81 o 
 -18   1   6       47.93       41.51      2.12 o 
 -17   1   6      397.97      372.47      6.32 o 
 -16   1   6      266.80      262.73      4.25 o 
 -15   1   6      202.44      204.44      3.56 o 
 -14   1   6       68.69       63.35      2.75 o 
 -13   1   6     1129.76     1102.62     11.32 o 
 -12   1   6     4502.15     4404.34     38.99 o 
 -11   1   6       72.52       74.05      1.86 o 
 -10   1   6     1217.18     1195.09     11.65 o 
  -9   1   6     1697.37     1636.31     15.28 o 
  -8   1   6     1638.11     1600.23     13.14 o 
  -7   1   6      274.84      301.33      3.24 o 
  -6   1   6     1849.03     1804.98     13.79 o 
  -5   1   6       55.65       30.96      0.77 o 
  -4   1   6      690.96      770.84      6.67 o 
  -3   1   6        3.14        1.40      0.29 o 
  -2   1   6       35.58       33.63      1.04 o 
  -1   1   6      147.40      140.21      2.01 o 
   0   1   6     2354.45     2438.84     20.61 o 
   1   1   6     2778.95     2699.72     26.10 o 
   2   1   6      203.80      182.32      2.45 o 
   3   1   6     1177.77     1119.20     13.28 o 
   4   1   6      361.60      357.50      6.64 o 
   5   1   6      404.86      377.45      5.13 o 
   6   1   6        2.96        4.70      0.82 o 
   7   1   6     1564.83     1526.00     14.23 o 
   8   1   6       58.79       65.51      1.91 o 
   9   1   6      180.98      163.32      2.94 o 
  10   1   6       22.97       19.26      1.32 o 
  11   1   6      465.28      468.61      7.54 o 
  12   1   6     1003.25     1007.60     15.16 o 
  13   1   6      305.43      305.86      7.64 o 
  14   1   6      631.43      632.59     12.68 o 
  15   1   6      214.50      231.37      6.85 o 
  16   1   6        0.32        0.66      1.55 o 
  17   1   6       11.60       15.60      3.00 o 
  18   1   6      274.18      287.52     10.17 o 
 -23   2   6       30.92       34.65      2.95 o 
 -22   2   6       40.80       40.95      3.01 o 
 -21   2   6      224.80      231.29      6.38 o 
 -20   2   6        6.32        9.26      1.87 o 
 -19   2   6       21.16       22.28      2.17 o 
 -18   2   6       42.11       34.02      4.34 o 
 -17   2   6      173.08      195.47      5.20 o 
 -16   2   6       12.31       12.38      1.19 o 
 -15   2   6      161.41      165.47      3.14 o 
 -14   2   6      101.45       97.97      2.70 o 
 -13   2   6      255.06      259.43      3.89 o 
 -12   2   6       51.91       50.98      1.64 o 
 -11   2   6     1948.32     1927.78     18.01 o 
 -10   2   6      419.45      415.99      5.01 o 
  -9   2   6      299.84      297.64      3.87 o 
  -8   2   6     1164.02     1161.67     10.57 o 
  -7   2   6      354.77      333.10      3.54 o 
  -6   2   6       53.26       71.96      1.33 o 
  -5   2   6     1328.93     1429.03     11.79 o 
  -4   2   6      310.67      294.41      3.20 o 
  -3   2   6        0.23        4.13      0.35 o 
  -2   2   6     1040.56     1072.12     10.22 o 
  -1   2   6     1773.24     1867.25     18.94 o 
   0   2   6      139.82      147.88      1.80 o 
   1   2   6      208.94      225.27      2.90 o 
   2   2   6     5990.49     5892.04     51.59 o 
   3   2   6      232.38      252.88      3.57 o 
   4   2   6       13.74       21.05      0.99 o 
   5   2   6       81.97       68.73      1.62 o 
   6   2   6      348.01      317.05      5.76 o 
   7   2   6        2.57        5.65      0.76 o 
   8   2   6        0.07        0.05      0.55 o 
   9   2   6       28.05       25.62      1.38 o 
  10   2   6        0.08        0.14      0.75 o 
  11   2   6        1.23       -0.53      0.80 o 
  12   2   6      203.74      217.87      5.37 o 
  13   2   6      146.24      137.38      4.90 o 
  14   2   6        1.89        4.94      1.85 o 
  15   2   6      287.46      291.71     13.57 o 
  16   2   6      221.43      234.80      7.57 o 
  17   2   6        3.37        2.85      1.79 o 
  18   2   6        3.99        4.49      2.86 o 
 -23   3   6      595.55      618.17     12.17 o 
 -22   3   6      190.32      188.01      5.92 o 
 -21   3   6       56.46       54.02      3.28 o 
 -20   3   6      124.87      129.92      4.87 o 
 -19   3   6      347.64      342.63      7.71 o 
 -18   3   6      108.67      108.33      4.04 o 
 -17   3   6       51.02       48.45      3.15 o 
 -16   3   6      653.06      655.29     11.13 o 
 -15   3   6        4.72        5.13      1.73 o 
 -14   3   6       14.74       16.51      2.24 o 
 -13   3   6      320.05      331.36      4.95 o 
 -12   3   6      184.02      192.83      3.19 o 
 -11   3   6      975.71      889.77      9.27 o 
 -10   3   6     4261.09     4242.31     37.34 o 
  -9   3   6     1003.02     1023.59     10.15 o 
  -8   3   6      349.83      367.72      4.84 o 
  -7   3   6       10.52        9.47      0.82 o 
  -6   3   6      917.60      994.99      9.10 o 
  -5   3   6        1.09        0.56      0.48 o 
  -4   3   6       30.34       30.32      0.74 o 
  -3   3   6      361.11      295.93      3.59 o 
  -2   3   6        2.88        9.92      0.73 o 
  -1   3   6     1209.53     1231.89     13.09 o 
   0   3   6        0.02        2.38      0.55 o 
   1   3   6      367.01      337.55      4.30 o 
   2   3   6      396.91      323.62      4.27 o 
   3   3   6     2995.62     2972.49     25.96 o 
   4   3   6      417.47      404.55      4.71 o 
   5   3   6       20.38       17.71      0.92 o 
   6   3   6       82.10       84.25      1.88 o 
   7   3   6        0.51        0.90      0.61 o 
   8   3   6      292.53      289.85      4.05 o 
   9   3   6       40.78       60.25      1.81 o 
  10   3   6      208.68      214.97      3.92 o 
  11   3   6      112.45      111.40      3.10 o 
  12   3   6        5.99        3.88      1.30 o 
  13   3   6        8.55       10.89      1.94 o 
  14   3   6      355.89      364.29      8.75 o 
  15   3   6      311.08      317.87     10.46 o 
  16   3   6       22.93       25.46      2.70 o 
  17   3   6      359.00      364.85     13.59 o 
 -22   4   6        4.25        5.17      1.87 o 
 -21   4   6      136.54      151.78      5.26 o 
 -20   4   6      293.75      305.97      7.46 o 
 -19   4   6      248.50      224.61      6.09 o 
 -18   4   6      214.39      191.72      5.49 o 
 -17   4   6        1.26       -0.58      2.96 o 
 -16   4   6       71.60       60.88      2.95 o 
 -15   4   6       98.47       81.95      3.33 o 
 -14   4   6      633.56      618.89     10.42 o 
 -13   4   6      456.61      473.73      7.57 o 
 -12   4   6     2046.38     1958.21     22.97 o 
 -11   4   6      808.60      765.79     10.41 o 
 -10   4   6      398.93      386.49      7.11 o 
  -9   4   6      260.81      224.58      3.70 o 
  -8   4   6      476.84      429.25      6.03 o 
  -7   4   6     2878.71     2813.61     31.57 o 
  -6   4   6      487.53      513.24      5.56 o 
  -5   4   6     1234.09     1171.44     13.21 o 
  -4   4   6       58.84       44.45      0.99 o 
  -3   4   6       33.26       43.04      1.81 o 
  -2   4   6      120.61      114.35      2.81 o 
  -1   4   6     1039.39     1017.73     13.73 o 
   0   4   6     1669.60     1632.79     18.20 o 
   1   4   6     2018.27     1941.96     21.34 o 
   2   4   6      345.03      326.66      3.94 o 
   3   4   6       57.73       57.72      2.31 o 
   4   4   6        0.13        0.77      0.52 o 
   5   4   6       36.53       28.92      1.15 o 
   6   4   6     1225.71     1175.16     11.50 o 
   7   4   6       12.32       18.64      1.17 o 
   8   4   6      462.23      454.41      5.59 o 
   9   4   6        4.51        6.41      0.87 o 
  10   4   6       41.97       53.88      1.96 o 
  11   4   6      736.66      706.08      9.71 o 
  12   4   6      243.35      245.36      6.65 o 
  13   4   6     1074.29     1111.54     30.21 o 
  14   4   6       50.60       57.47      5.14 o 
  15   4   6       16.23       20.82      3.64 o 
  16   4   6        2.52       -0.37      2.30 o 
  17   4   6       84.31       93.22      6.74 o 
 -22   5   6       82.81       79.94      4.68 o 
 -21   5   6      226.34      245.50      8.09 o 
 -20   5   6      277.54      272.28      7.08 o 
 -19   5   6       79.57       79.06      3.73 o 
 -18   5   6        0.12       -1.31      1.13 o 
 -17   5   6       23.51       23.92      2.26 o 
 -16   5   6      540.27      561.47     10.22 o 
 -15   5   6        1.45        1.61      1.09 o 
 -14   5   6      444.50      415.37      8.05 o 
 -13   5   6        1.65        2.75      1.39 o 
 -12   5   6      513.40      515.95     10.80 o 
 -11   5   6       76.83       62.90      2.74 o 
 -10   5   6     1303.48     1194.77     17.17 o 
  -9   5   6     1320.40     1214.98     17.27 o 
  -8   5   6      106.00       97.63      3.81 o 
  -7   5   6     1666.75     1587.74     21.42 o 
  -6   5   6      119.42       98.17      2.03 o 
  -5   5   6      704.38      699.55      7.84 o 
  -4   5   6        7.18       17.31      0.93 o 
  -3   5   6     1701.50     1595.13     18.03 o 
  -2   5   6      316.22      302.78      5.33 o 
  -1   5   6      100.51      102.87      2.42 o 
   0   5   6       11.49       11.98      1.06 o 
   1   5   6      651.31      659.32      6.29 o 
   2   5   6      505.69      474.29      4.88 o 
   3   5   6      664.31      637.05      6.77 o 
   4   5   6     1576.94     1545.23     14.45 o 
   5   5   6       23.77       20.20      1.71 o 
   6   5   6       14.56       20.52      1.95 o 
   7   5   6       70.14       64.00      2.00 o 
   8   5   6      214.69      230.42      4.05 o 
   9   5   6      582.13      579.55      7.38 o 
  10   5   6       65.74       61.17      2.60 o 
  11   5   6      155.65      170.12      3.77 o 
  12   5   6        0.84        0.80      2.19 o 
  13   5   6       88.80       87.81      6.10 o 
  14   5   6        7.44        6.64      2.84 o 
  15   5   6      362.38      394.98     14.02 o 
  16   5   6       31.04       28.79      4.28 o 
 -21   6   6        0.89       -0.01      1.87 o 
 -20   6   6        0.50       -0.11      1.78 o 
 -19   6   6      119.78      123.18      5.63 o 
 -18   6   6      476.51      490.00     11.90 o 
 -17   6   6        0.11       -0.92      1.42 o 
 -16   6   6       15.35       15.89      2.37 o 
 -15   6   6      300.54      287.69      8.01 o 
 -14   6   6      179.36      164.86      5.77 o 
 -13   6   6      627.45      609.81     12.58 o 
 -12   6   6       20.85       32.19      2.67 o 
 -11   6   6      565.06      550.27     18.25 o 
 -10   6   6      212.98      183.03      8.56 o 
  -9   6   6       64.31       65.69      2.70 o 
  -8   6   6      413.63      429.96      9.55 o 
  -7   6   6      379.70      398.45      7.21 o 
  -6   6   6       34.15       51.40      4.22 o 
  -5   6   6     1248.58     1215.58     16.90 o 
  -4   6   6     1294.67     1319.66     18.53 o 
  -3   6   6      282.27      268.09      3.63 o 
  -2   6   6      299.05      272.64      3.68 o 
  -1   6   6     1170.16     1126.93     10.72 o 
   0   6   6     3559.43     3568.98     29.09 o 
   1   6   6       58.09       66.05      1.56 o 
   2   6   6      276.49      268.86      4.22 o 
   3   6   6     1810.58     1808.43     18.52 o 
   4   6   6       17.71       18.28      1.12 o 
   5   6   6       13.13       14.47      1.06 o 
   6   6   6      612.55      592.90      7.49 o 
   7   6   6        2.83        6.03      1.03 o 
   8   6   6      140.28      133.67      3.71 o 
   9   6   6      382.71      367.46      8.75 o 
  10   6   6      199.81      203.00      9.04 o 
  11   6   6        2.02        3.55      1.81 o 
  12   6   6      240.51      257.02      7.52 o 
  13   6   6      526.40      526.03     16.37 o 
  14   6   6       20.58       15.04      3.37 o 
  15   6   6       27.48       25.15      4.17 o 
  16   6   6      135.96      144.43      8.35 o 
 -20   7   6      612.27      645.60     14.95 o 
 -19   7   6       56.20       58.34      5.78 o 
 -18   7   6       16.76       17.12      5.54 o 
 -17   7   6      416.56      420.75     10.73 o 
 -16   7   6       48.94       55.47      3.78 o 
 -15   7   6      295.87      300.01      8.43 o 
 -14   7   6        1.66        0.51      1.55 o 
 -13   7   6      946.87      936.35     17.52 o 
 -12   7   6       31.21       36.06      2.86 o 
 -11   7   6        1.27        1.72      1.40 o 
 -10   7   6       43.79       48.46      4.47 o 
  -9   7   6      248.17      239.48      6.39 o 
  -8   7   6        2.80        0.61      1.55 o 
  -7   7   6      542.65      530.47     10.47 o 
  -6   7   6      490.20      472.84      9.46 o 
  -5   7   6       19.24       23.68      2.13 o 
  -4   7   6      171.42      169.57      5.21 o 
  -3   7   6       30.50       33.46      3.51 o 
  -2   7   6      450.37      411.05      7.50 o 
  -1   7   6      402.02      399.64      6.16 o 
   0   7   6      538.84      565.40      6.91 o 
   1   7   6      273.72      263.95      4.01 o 
   2   7   6      128.52      127.68      2.59 o 
   3   7   6      150.87      155.16      2.94 o 
   4   7   6      367.28      343.68      5.34 o 
   5   7   6       10.91        8.40      1.03 o 
   6   7   6      108.43      103.79      4.06 o 
   7   7   6      320.69      322.20     12.20 o 
   8   7   6       55.33       56.72      3.32 o 
   9   7   6       10.35        9.76      2.01 o 
  10   7   6       15.62       14.55      2.26 o 
  11   7   6      277.66      273.25      7.82 o 
  12   7   6      514.88      534.98     12.10 o 
  13   7   6       47.98       46.96      3.73 o 
  14   7   6      293.35      320.86     12.31 o 
  15   7   6        0.48       -0.64      2.46 o 
 -19   8   6        0.03       -0.63      2.05 o 
 -18   8   6       88.10       79.75      4.82 o 
 -17   8   6      330.54      327.64      9.44 o 
 -16   8   6        0.12       -1.51      1.72 o 
 -15   8   6       39.15       36.00      3.25 o 
 -14   8   6        5.01        6.72      2.02 o 
 -13   8   6       12.98       15.84      2.34 o 
 -12   8   6        7.61        7.24      5.11 o 
 -11   8   6       46.58       44.98      3.08 o 
 -10   8   6      214.34      217.48     11.59 o 
  -9   8   6     1056.13     1044.08     18.38 o 
  -8   8   6      550.92      512.70     14.45 o 
  -7   8   6        0.93        1.76      1.31 o 
  -6   8   6       12.90       12.68      2.35 o 
  -5   8   6       30.68       33.45      3.21 o 
  -4   8   6      534.51      530.04     14.29 o 
  -3   8   6      245.95      239.96     13.40 o 
  -2   8   6      269.23      271.85      5.39 o 
  -1   8   6       11.73        9.45      1.20 o 
   0   8   6       56.04       52.69      2.16 o 
   1   8   6      305.71      305.93      5.82 o 
   2   8   6      425.82      417.34      7.15 o 
   3   8   6      252.50      258.19      5.22 o 
   4   8   6      182.39      191.71      5.52 o 
   5   8   6      424.42      427.63      9.35 o 
   6   8   6       65.11       65.17      3.45 o 
   7   8   6        0.22       -0.27      1.31 o 
   8   8   6      177.25      188.62      6.02 o 
   9   8   6      511.25      518.23     12.58 o 
  10   8   6      304.86      311.46      8.44 o 
  11   8   6       51.11       52.22      3.70 o 
  12   8   6        1.21        5.16      2.10 o 
  13   8   6        0.66       -0.60      1.76 o 
  14   8   6       95.54       91.99      5.00 o 
 -18   9   6       61.31       62.89      4.48 o 
 -17   9   6      106.75      108.48      5.57 o 
 -16   9   6       29.36       25.52      6.45 o 
 -15   9   6      101.71      107.61      5.17 o 
 -14   9   6      168.39      175.09      6.40 o 
 -13   9   6      368.05      370.82      9.52 o 
 -12   9   6      239.85      241.10      7.24 o 
 -11   9   6        0.56        3.09      1.64 o 
 -10   9   6       48.44       47.47      3.20 o 
  -9   9   6       57.95       52.28      3.31 o 
  -8   9   6      304.52      322.20     10.86 o 
  -7   9   6      180.51      164.28      7.17 o 
  -6   9   6      242.79      249.21      8.99 o 
  -5   9   6      130.69      121.96      5.94 o 
  -4   9   6      100.66       95.69      3.97 o 
  -3   9   6       12.55       11.59      3.18 o 
  -2   9   6      955.54      910.69     16.96 o 
  -1   9   6      467.38      453.52     15.09 o 
   0   9   6      259.06      243.48     10.11 o 
   1   9   6      612.95      602.98     18.41 o 
   2   9   6        7.48        4.98      2.52 o 
   3   9   6       33.13       34.19      4.12 o 
   4   9   6        0.10       -2.09      1.82 o 
   5   9   6      654.43      654.46     25.82 o 
   6   9   6      655.50      643.51     12.90 o 
   7   9   6      296.47      301.91     12.84 o 
   8   9   6      195.80      206.73      6.55 o 
   9   9   6       58.54       54.23      3.65 o 
  10   9   6      114.71      118.20      5.21 o 
  11   9   6      473.89      489.94     11.67 o 
  12   9   6      249.90      257.28     13.08 o 
  13   9   6       68.91       68.18     12.82 o 
 -16  10   6        2.11        0.84      2.49 o 
 -15  10   6       29.70       37.54      3.51 o 
 -14  10   6      346.66      319.36      9.15 o 
 -13  10   6       24.54       24.78      6.93 o 
 -12  10   6        3.23        0.87      1.78 o 
 -11  10   6        0.03       -0.62      1.51 o 
 -10  10   6       18.74       12.75      2.22 o 
  -9  10   6        2.16        3.42      2.09 o 
  -8  10   6      696.20      688.49     18.57 o 
  -7  10   6       22.06       24.56      3.21 o 
  -6  10   6       49.96       51.21      4.28 o 
  -5  10   6       51.03       48.22      3.72 o 
  -4  10   6      539.64      519.39     17.28 o 
  -3  10   6       52.06       53.41      5.30 o 
  -2  10   6        5.72        8.45      3.00 o 
  -1  10   6      817.09      790.70     23.06 o 
   0  10   6      177.99      173.54      8.78 o 
   1  10   6        0.92       -2.89      1.87 o 
   2  10   6        9.10       11.93      3.16 o 
   3  10   6      248.78      247.44     10.76 o 
   4  10   6      225.84      205.43      9.85 o 
   5  10   6      802.45      776.31     23.17 o 
   6  10   6        6.01        4.33      2.84 o 
   7  10   6       70.53       58.22      5.73 o 
   8  10   6       12.86        8.83      3.37 o 
   9  10   6      216.41      225.05      7.15 o 
  10  10   6      118.31      121.59      5.40 o 
  11  10   6        1.73        6.30      2.19 o 
 -14  11   6       49.32       55.61      4.07 o 
 -13  11   6       27.40       30.61      3.88 o 
 -12  11   6       32.18       30.05      3.12 o 
 -11  11   6        2.03        2.62      2.19 o 
 -10  11   6      135.87      135.07      7.22 o 
  -9  11   6      110.28      126.02      6.85 o 
  -8  11   6       47.18       56.51      4.71 o 
  -6  11   6      188.95      197.84      9.95 o 
  -5  11   6      141.61      143.57      8.40 o 
  -4  11   6        6.83       11.02      3.42 o 
  -3  11   6      759.34      790.81     23.92 o 
  -2  11   6      413.53      405.14     15.04 o 
  -1  11   6      113.03      111.04      7.44 o 
   0  11   6       68.63       67.75      5.99 o 
   1  11   6      378.67      383.90     14.61 o 
   2  11   6      429.21      429.22     15.73 o 
   3  11   6        4.13        4.33      2.89 o 
   4  11   6      452.44      444.31     16.27 o 
   5  11   6       44.22       36.71      4.98 o 
   6  11   6       13.11       17.07      3.75 o 
   7  11   6       30.00       29.86      4.71 o 
   8  11   6      154.59      160.43      9.63 o 
   9  11   6      145.13      146.36      9.42 o 
 -12  12   6      230.04      240.81     10.38 o 
  -8  12   6      394.09      371.43     15.20 o 
  -7  12   6       20.41       25.20      4.60 o 
  -6  12   6        0.07        2.52      2.46 o 
  -5  12   6       25.21       19.37      4.23 o 
  -4  12   6        6.75        6.96      3.10 o 
  -3  12   6       50.65       43.83      5.30 o 
  -2  12   6       48.15       46.07      5.40 o 
  -1  12   6       71.26       65.50      6.15 o 
   0  12   6       70.06       61.91      5.83 o 
   1  12   6      107.76      106.28      7.55 o 
   2  12   6        6.89       13.22      3.80 o 
   3  12   6       37.04       38.26      5.14 o 
   4  12   6      100.30       99.91      7.44 o 
   5  12   6      224.94      221.27     11.29 o 
   6  12   6      188.67      189.65     10.43 o 
   7  12   6        4.17        5.57      3.26 o 
  -8  13   6       60.26       49.29      5.99 o 
  -7  13   6       21.80       28.20      5.03 o 
  -6  13   6       32.14       30.61      4.98 o 
  -5  13   6      108.59       99.91      7.60 o 
  -4  13   6       50.81       61.38      6.31 o 
  -3  13   6      169.46      150.37      9.26 o 
  -2  13   6      154.15      188.15     10.49 o 
  -1  13   6        3.44        4.33      3.16 o 
   0  13   6       62.70       66.36      6.48 o 
   1  13   6       51.79       55.60      6.05 o 
   2  13   6      114.94      123.19      8.51 o 
   3  13   6        3.14        2.57      3.00 o 
 -23   1   7       56.17       63.80      4.49 o 
 -22   1   7       23.24       25.12      2.53 o 
 -21   1   7        0.02       -1.84      1.22 o 
 -20   1   7        1.94       -0.50      1.25 o 
 -19   1   7       45.46       45.80      2.32 o 
 -18   1   7      179.30      181.23      4.29 o 
 -17   1   7        6.63        5.27      1.07 o 
 -16   1   7      104.55      104.36      3.21 o 
 -15   1   7       15.93       17.31      1.66 o 
 -14   1   7      612.40      591.66      7.12 o 
 -13   1   7      457.40      463.56      5.86 o 
 -12   1   7     1714.31     1697.26     16.29 o 
 -11   1   7      240.47      242.36      3.62 o 
 -10   1   7      785.30      760.14      9.24 o 
  -9   1   7      157.03      138.59      2.43 o 
  -8   1   7      129.71      125.91      3.30 o 
  -7   1   7       11.82       11.76      0.80 o 
  -6   1   7       31.00       24.79      0.91 o 
  -5   1   7      742.08      685.29      9.98 o 
  -4   1   7      137.45      114.84      1.73 o 
  -3   1   7      326.55      326.19      3.90 o 
  -2   1   7      328.86      339.13      4.02 o 
  -1   1   7      430.46      444.06      5.01 o 
   0   1   7     1143.01     1075.05     10.41 o 
   1   1   7      407.98      399.52      5.00 o 
   2   1   7      220.99      222.82      3.87 o 
   3   1   7      358.64      343.63      5.31 o 
   4   1   7      122.29      124.16      3.31 o 
   5   1   7      216.39      206.80      3.98 o 
   6   1   7      139.05      127.42      2.97 o 
   7   1   7       16.23       24.64      1.22 o 
   8   1   7      194.04      209.08      3.44 o 
   9   1   7       31.64       27.62      2.03 o 
  10   1   7        0.87        1.51      0.92 o 
  11   1   7      347.54      338.32      6.69 o 
  12   1   7       56.24       53.14      3.37 o 
  13   1   7      147.01      147.69      5.34 o 
  14   1   7      113.43      113.95      4.84 o 
  15   1   7        5.19       10.88      2.19 o 
  16   1   7      148.08      149.03      5.75 o 
  17   1   7        0.10       -1.15      1.59 o 
 -23   2   7        7.30       11.15      2.14 o 
 -22   2   7        8.18        5.27      1.77 o 
 -21   2   7       15.46       14.75      2.17 o 
 -20   2   7       17.61       17.77      2.17 o 
 -19   2   7       30.97       36.58      2.67 o 
 -18   2   7       93.64       98.59      4.85 o 
 -17   2   7       43.46       44.16      2.66 o 
 -16   2   7       27.45       25.18      1.41 o 
 -15   2   7       45.56       40.72      1.66 o 
 -14   2   7      466.80      475.66      6.09 o 
 -13   2   7      147.26      147.52      2.86 o 
 -12   2   7       22.36       25.38      1.24 o 
 -11   2   7      106.84      100.77      2.19 o 
 -10   2   7      378.36      355.38      4.57 o 
  -9   2   7      256.73      240.19      5.30 o 
  -8   2   7       24.76       30.49      1.13 o 
  -7   2   7       23.22       29.15      1.02 o 
  -6   2   7      200.84      173.85      2.51 o 
  -5   2   7      142.60      130.87      2.02 o 
  -4   2   7       51.50       41.47      1.01 o 
  -3   2   7      599.66      689.43      7.08 o 
  -2   2   7      656.41      703.94      7.22 o 
  -1   2   7      218.16      216.34      3.06 o 
   0   2   7      397.32      410.51      4.62 o 
   1   2   7        5.81       11.80      0.79 o 
   2   2   7     1416.79     1431.16     14.75 o 
   3   2   7      211.83      188.23      3.39 o 
   4   2   7     1131.43     1131.07     13.77 o 
   5   2   7       21.21       29.28      1.35 o 
   6   2   7        1.98        6.36      0.86 o 
   7   2   7       11.73        6.93      0.93 o 
   8   2   7      175.69      140.26      2.75 o 
   9   2   7      332.93      300.68      6.31 o 
  10   2   7      169.52      154.61      3.73 o 
  11   2   7      526.57      511.90      8.74 o 
  12   2   7      262.50      255.86      7.04 o 
  13   2   7        0.15        1.21      1.51 o 
  14   2   7        0.14        2.81      1.72 o 
  15   2   7       61.12       49.48      3.46 o 
  16   2   7       95.20      105.59      9.18 o 
 -22   3   7        9.07        8.69      3.08 o 
 -21   3   7       80.87       72.90      5.84 o 
 -20   3   7       65.12       75.69      3.71 o 
 -19   3   7        9.78       10.06      1.88 o 
 -18   3   7      313.90      339.06      7.61 o 
 -17   3   7      138.52      148.40      4.69 o 
 -16   3   7      198.85      211.83      5.48 o 
 -15   3   7        1.81        1.36      1.05 o 
 -14   3   7       50.96       49.64      2.01 o 
 -13   3   7      471.86      464.34      5.89 o 
 -12   3   7       32.26       44.13      1.56 o 
 -11   3   7       36.76       27.11      1.22 o 
 -10   3   7      173.21      164.56      2.78 o 
  -9   3   7       52.37       47.84      1.71 o 
  -8   3   7      996.82      977.65     10.66 o 
  -7   3   7      116.00      163.78      2.52 o 
  -6   3   7       11.42       23.97      0.90 o 
  -5   3   7      319.19      271.60      3.83 o 
  -4   3   7        9.51        5.82      0.87 o 
  -3   3   7      212.92      216.79      4.83 o 
  -2   3   7      126.00      112.45      3.55 o 
  -1   3   7       37.28       34.58      2.16 o 
   0   3   7     1728.31     1702.82     19.02 o 
   1   3   7       70.78       69.37      1.64 o 
   2   3   7        2.64        6.98      0.73 o 
   3   3   7       28.33       26.15      1.15 o 
   4   3   7        1.87        1.59      0.58 o 
   5   3   7      330.29      316.69      5.38 o 
   6   3   7      281.78      253.30      4.11 o 
   7   3   7        4.37        3.44      0.85 o 
   8   3   7      304.80      302.28      5.24 o 
   9   3   7       33.82       35.89      1.89 o 
  10   3   7      224.46      225.44      4.60 o 
  11   3   7        4.51        6.33      1.38 o 
  12   3   7       13.22       11.65      2.02 o 
  13   3   7      319.40      356.42      8.79 o 
  14   3   7      114.88      122.02     11.21 o 
  15   3   7       27.80       23.98      2.70 o 
  16   3   7       11.33       10.31      4.31 o 
 -22   4   7        1.47        3.94      2.80 o 
 -21   4   7        1.00        1.95      2.26 o 
 -20   4   7       69.14       74.93      3.70 o 
 -19   4   7        9.91        9.16      2.39 o 
 -18   4   7        2.36        2.43      1.49 o 
 -17   4   7      408.48      415.44      8.54 o 
 -16   4   7       29.49       24.69      2.17 o 
 -15   4   7        4.32        3.52      1.67 o 
 -14   4   7      186.02      171.23      4.20 o 
 -13   4   7      298.80      293.58      5.58 o 
 -12   4   7       18.82        9.17      1.99 o 
 -11   4   7       49.43       34.25      2.51 o 
 -10   4   7      494.90      462.72      7.12 o 
  -9   4   7       25.79       25.21      1.21 o 
  -8   4   7      162.98      125.66      2.48 o 
  -7   4   7        7.23        1.40      0.54 o 
  -6   4   7       10.98        8.47      0.62 o 
  -5   4   7       98.49      112.66      2.59 o 
  -4   4   7        2.13        2.29      0.82 o 
  -3   4   7       20.01        9.59      1.10 o 
  -2   4   7       92.06       96.22      2.77 o 
  -1   4   7        0.05        0.70      0.67 o 
   0   4   7      539.68      527.36      9.02 o 
   1   4   7      886.35      907.96      9.98 o 
   2   4   7      325.18      313.14      3.95 o 
   3   4   7      660.69      634.28      6.83 o 
   4   4   7       14.38       15.28      0.93 o 
   5   4   7      187.80      172.18      2.89 o 
   6   4   7      356.49      350.83      4.95 o 
   7   4   7        5.55        7.21      0.98 o 
   8   4   7       27.08       33.02      3.99 o 
   9   4   7      151.65      149.43      4.67 o 
  10   4   7      150.48      146.42      3.68 o 
  11   4   7       91.04       96.81      3.53 o 
  12   4   7       12.26       13.58      2.57 o 
  13   4   7       47.55       38.21      2.99 o 
  14   4   7      236.23      260.23     10.97 o 
  15   4   7        3.51        7.06      2.94 o 
  16   4   7       14.14        8.67      3.26 o 
 -21   5   7       18.30       19.37      2.47 o 
 -20   5   7        1.90        2.70      1.69 o 
 -19   5   7       28.96       24.66      3.48 o 
 -18   5   7       11.22       11.07      2.86 o 
 -17   5   7       54.68       52.83      3.09 o 
 -16   5   7      119.96      126.69      5.26 o 
 -15   5   7        2.75        3.15      3.61 o 
 -14   5   7       32.07       26.43      2.55 o 
 -13   5   7       72.77       64.35      5.65 o 
 -12   5   7       19.60       13.46      1.81 o 
 -11   5   7      221.57      200.91      5.11 o 
 -10   5   7       48.89       36.90      2.14 o 
  -9   5   7       38.46       32.76      2.00 o 
  -8   5   7       10.38       12.79      3.61 o 
  -7   5   7      170.94      142.96      3.71 o 
  -6   5   7      452.23      437.10      7.28 o 
  -5   5   7       19.36       16.31      0.86 o 
  -4   5   7        0.95        1.25      0.79 o 
  -3   5   7       18.42       23.94      1.49 o 
  -2   5   7      400.50      393.20      6.72 o 
  -1   5   7        3.52        4.48      1.25 o 
   0   5   7       25.92       29.44      1.51 o 
   1   5   7      313.53      304.94      3.51 o 
   2   5   7        1.03        0.22      0.64 o 
   3   5   7        1.33        1.17      0.59 o 
   4   5   7      405.96      387.04      4.85 o 
   5   5   7      104.33      107.92      2.28 o 
   6   5   7        2.84        4.08      0.86 o 
   7   5   7      122.19      124.75      3.78 o 
   8   5   7       16.18       17.04      1.74 o 
   9   5   7        5.13        6.86      1.35 o 
  10   5   7      194.15      192.47      4.67 o 
  11   5   7       49.88       48.35      2.72 o 
  12   5   7        4.59        5.03      2.62 o 
  13   5   7        1.72        2.19      2.62 o 
  14   5   7       40.71       33.07      4.50 o 
  15   5   7       22.96       17.23      3.75 o 
 -21   6   7       13.07       17.89      3.01 o 
 -20   6   7       48.37       43.93      3.81 o 
 -19   6   7       21.68       20.74      2.97 o 
 -18   6   7      163.55      160.15      6.39 o 
 -17   6   7      739.58      728.59     27.02 o 
 -16   6   7        4.38        2.41      1.84 o 
 -15   6   7      184.35      188.21     11.02 o 
 -14   6   7       43.61       47.90      3.32 o 
 -13   6   7       25.95       26.56      2.57 o 
 -12   6   7      176.59      176.30      8.00 o 
 -11   6   7      467.12      447.84     11.72 o 
 -10   6   7        4.15        1.82      1.09 o 
  -9   6   7      445.48      444.21      8.15 o 
  -8   6   7      337.31      343.48      6.71 o 
  -7   6   7       30.74       23.97      2.18 o 
  -6   6   7      218.44      205.92      6.64 o 
  -5   6   7      221.08      186.88      5.63 o 
  -4   6   7      634.03      583.73     11.94 o 
  -3   6   7      104.66       95.84      2.22 o 
  -2   6   7      101.94      108.45      1.97 o 
  -1   6   7     1978.00     1946.74     17.72 o 
   0   6   7       44.27       42.37      1.11 o 
   1   6   7       48.76       53.04      1.44 o 
   2   6   7       71.84       72.24      2.03 o 
   3   6   7       15.91       16.63      1.24 o 
   4   6   7      219.24      219.52      3.75 o 
   5   6   7       18.45       16.81      1.20 o 
   6   6   7        5.19        7.20      1.40 o 
   7   6   7     1068.05     1048.48     14.78 o 
   8   6   7       58.33       65.24      2.84 o 
   9   6   7      506.68      529.06     11.43 o 
  10   6   7       63.83       67.91      5.35 o 
  11   6   7        5.05        5.99      2.73 o 
  12   6   7      380.89      379.40     13.32 o 
  13   6   7       15.92       17.23      3.64 o 
  14   6   7      297.76      326.59     12.63 o 
 -20   7   7       76.03       75.77      6.21 o 
 -19   7   7        9.07        7.24      2.44 o 
 -18   7   7       38.27       44.03      3.75 o 
 -17   7   7       77.72       76.75      7.46 o 
 -16   7   7      137.77      139.07     12.92 o 
 -15   7   7       29.02       31.29      3.80 o 
 -14   7   7        5.15        8.79      3.61 o 
 -13   7   7       17.17       21.49      2.53 o 
 -12   7   7        0.67       -2.52      1.26 o 
 -11   7   7       51.76       52.56      3.28 o 
 -10   7   7        0.13        0.50      0.96 o 
  -9   7   7      532.53      490.27     10.32 o 
  -8   7   7      127.37      131.16      6.37 o 
  -7   7   7       82.27       81.66      4.87 o 
  -6   7   7      363.80      343.66      8.47 o 
  -5   7   7        0.08       -1.00      1.09 o 
  -4   7   7      182.26      165.33      8.16 o 
  -3   7   7       81.18       67.34      3.46 o 
  -2   7   7      466.21      466.94      8.45 o 
  -1   7   7     1609.98     1587.45     19.18 o 
   0   7   7      238.13      241.11      3.55 o 
   1   7   7        0.08        0.83      0.66 o 
   2   7   7      292.81      294.65      4.48 o 
   3   7   7     1724.05     1735.18     19.69 o 
   4   7   7      697.38      700.74     11.84 o 
   5   7   7      134.90      136.86      3.81 o 
   6   7   7      612.19      611.36     16.51 o 
   7   7   7       15.51       15.12      4.50 o 
   8   7   7       37.79       37.46      2.94 o 
   9   7   7       10.21       10.91      2.22 o 
  10   7   7      123.20      118.14      5.07 o 
  11   7   7       74.58       74.06      5.78 o 
  12   7   7      199.93      210.52      9.74 o 
  13   7   7       24.76       18.09      3.59 o 
  14   7   7       21.76       26.60      4.28 o 
 -19   8   7       23.91       27.98      3.43 o 
 -18   8   7       81.14       84.40      5.00 o 
 -17   8   7      438.41      461.59     11.68 o 
 -16   8   7       90.61       86.21      5.22 o 
 -15   8   7      351.66      357.10     12.25 o 
 -14   8   7       20.65       23.99      3.53 o 
 -13   8   7       35.51       38.51      3.16 o 
 -12   8   7        5.47        5.96      1.83 o 
 -11   8   7      156.82      160.58      6.15 o 
 -10   8   7       10.26       19.85      3.05 o 
  -9   8   7        6.80        3.53      1.87 o 
  -8   8   7       19.98       17.82      2.94 o 
  -7   8   7        0.01        2.30      1.82 o 
  -6   8   7       66.23       68.23      4.50 o 
  -5   8   7       59.09       51.10      4.01 o 
  -4   8   7        6.97       11.34      2.30 o 
  -3   8   7       37.74       32.96      2.52 o 
  -2   8   7      389.37      386.28      6.95 o 
  -1   8   7       73.58       77.38      2.60 o 
   0   8   7       59.25       56.63      2.25 o 
   1   8   7        0.03       -0.35      1.10 o 
   2   8   7        2.90        9.77      1.68 o 
   3   8   7       35.93       39.58      2.67 o 
   4   8   7      148.21      137.46      4.77 o 
   5   8   7      111.83      100.54      4.20 o 
   6   8   7      170.86      168.31      5.55 o 
   7   8   7       67.44       61.23      3.68 o 
   8   8   7        1.62        1.53      1.77 o 
   9   8   7       21.38       19.57      2.64 o 
  10   8   7       79.34       79.37      4.84 o 
  11   8   7        4.34        7.18      2.73 o 
  12   8   7       23.13       22.05      3.91 o 
 -17   9   7        2.40        0.68      2.04 o 
 -16   9   7      125.78      116.33      5.55 o 
 -15   9   7      110.43      106.56      5.23 o 
 -14   9   7       15.26       13.04      2.50 o 
 -13   9   7       25.95       27.25      2.97 o 
 -12   9   7       24.01       20.23      2.61 o 
 -11   9   7        4.86        6.74      2.52 o 
 -10   9   7      274.98      260.98     10.11 o 
  -9   9   7        6.87        7.33      2.35 o 
  -8   9   7       28.43       33.82      3.69 o 
  -7   9   7      157.30      162.25      7.38 o 
  -6   9   7       26.00       26.76      3.21 o 
  -5   9   7      358.44      352.43     11.45 o 
  -4   9   7        1.54        0.89      1.27 o 
  -3   9   7       52.73       49.58      3.48 o 
  -2   9   7      167.24      165.93      6.45 o 
  -1   9   7        6.80        7.86      1.72 o 
   0   9   7       69.18       67.37      5.35 o 
   1   9   7       12.01       11.72      3.05 o 
   2   9   7       54.26       57.10      5.08 o 
   3   9   7      130.63      129.50      7.38 o 
   4   9   7       81.70       81.29      5.99 o 
   5   9   7      132.11      137.69      7.87 o 
   6   9   7      131.24      141.43      9.69 o 
   7   9   7        7.73        8.60      2.11 o 
   8   9   7      250.10      263.09      7.65 o 
   9   9   7       62.21       71.02      4.55 o 
  10   9   7       27.60       37.99      3.41 o 
  11   9   7       49.23       52.98      3.94 o 
 -16  10   7        2.73        4.80      2.41 o 
 -15  10   7        7.29        1.58      3.24 o 
 -14  10   7      119.47      110.45      5.27 o 
 -13  10   7        0.03        0.37      2.25 o 
 -12  10   7       70.16       62.34      5.19 o 
 -11  10   7      131.06      141.75      7.49 o 
 -10  10   7       13.50       17.07      3.16 o 
  -9  10   7       43.21       44.36      4.33 o 
  -8  10   7       49.95       44.04      4.23 o 
  -7  10   7       22.69       23.12      3.21 o 
  -6  10   7        6.23        6.26      2.30 o 
  -5  10   7        8.86        8.98      1.96 o 
  -4  10   7       38.86       33.45      4.39 o 
  -3  10   7       20.60       21.62      3.85 o 
  -2  10   7       15.09        9.20      3.21 o 
  -1  10   7      193.25      203.56      9.63 o 
   0  10   7        0.34        0.59      2.25 o 
   1  10   7        9.36       13.70      3.42 o 
   2  10   7      106.97       99.11      6.85 o 
   3  10   7       15.67       20.17      3.80 o 
   4  10   7      192.79      183.82      9.31 o 
   5  10   7       47.47       49.34      5.30 o 
   6  10   7      185.78      204.36     10.22 o 
   7  10   7       34.55       31.52      4.76 o 
   8  10   7       17.45       15.95      4.01 o 
   9  10   7        3.31        6.21      3.37 o 
  10  10   7      114.85      120.34      5.47 o 
 -14  11   7       49.14       59.67      5.51 o 
 -13  11   7        0.05       -2.78      1.98 o 
 -12  11   7       92.26       83.00      6.10 o 
 -11  11   7       36.82       37.08      4.28 o 
 -10  11   7       75.94       76.47      5.67 o 
  -9  11   7        4.95       11.40      2.94 o 
  -8  11   7       42.59       32.70      3.91 o 
  -7  11   7       57.95       55.55      5.83 o 
  -6  11   7        5.61        3.16      2.57 o 
  -5  11   7      271.49      256.27     11.72 o 
  -4  11   7       15.93       25.10      4.23 o 
  -3  11   7       71.77       85.25      6.69 o 
  -2  11   7        6.03        0.16      2.30 o 
  -1  11   7       21.61       17.23      3.91 o 
   0  11   7       82.73       90.38      6.90 o 
   1  11   7       21.64       20.17      4.17 o 
   2  11   7      331.50      342.69     13.86 o 
   3  11   7        9.26        9.79      3.26 o 
   4  11   7        8.37        5.03      3.00 o 
   5  11   7       90.45      103.23      7.55 o 
   6  11   7      170.19      174.77      9.79 o 
   7  11   7       67.07       68.76      6.64 o 
  -8  12   7        1.55        3.91      3.00 o 
  -7  12   7       68.29       68.66      6.42 o 
  -6  12   7       82.52       69.83      6.48 o 
  -5  12   7       17.93       21.73      4.33 o 
  -4  12   7       86.78       73.31      6.37 o 
  -3  12   7       17.48       17.77      3.96 o 
  -2  12   7        0.02        0.21      2.41 o 
  -1  12   7       48.38       49.39      5.62 o 
   0  12   7      173.69      161.02      9.31 o 
   1  12   7       28.05       21.73      4.39 o 
   2  12   7        0.16        0.27      2.73 o 
   3  12   7        2.76        6.10      3.16 o 
   4  12   7      467.31      463.53     17.39 o 
   5  12   7       21.99       28.63      4.82 o 
  -5  13   7      126.30      133.83      9.04 o 
  -4  13   7        9.34        6.64      3.26 o 
  -3  13   7        3.37        6.31      3.42 o 
  -2  13   7      154.74      166.75     10.01 o 
  -1  13   7        7.22       10.06      3.91 o 
 -22   0   8      143.99      154.87     10.06 o 
 -21   0   8        0.42       -1.32      1.61 o 
 -20   0   8       17.27       16.31      2.53 o 
 -19   0   8     1080.97     1127.78     23.55 o 
 -18   0   8       40.76       31.69      2.83 o 
 -17   0   8        5.65        6.57      1.79 o 
 -16   0   8      107.05       99.63      5.49 o 
 -15   0   8      298.94      324.41      6.91 o 
 -14   0   8       49.81       53.93      2.64 o 
 -13   0   8     1616.10     1624.49     22.55 o 
 -12   0   8      544.34      548.92      9.33 o 
 -11   0   8     1461.96     1414.30     19.68 o 
 -10   0   8     1991.92     1971.12     26.11 o 
  -9   0   8     1143.91     1127.40     15.89 o 
  -8   0   8     1083.14     1040.96     18.14 o 
  -7   0   8      620.09      723.67     10.75 o 
  -6   0   8     5441.78     5292.11    125.95 o 
  -5   0   8     1909.03     1813.70     29.16 o 
  -4   0   8       46.35       39.11      2.65 o 
  -3   0   8      527.36      504.45      9.84 o 
  -2   0   8      908.26      868.45     15.32 o 
  -1   0   8     3962.11     3790.38     68.47 o 
   0   0   8     6099.91     6006.34     90.39 o 
   1   0   8     1149.35     1074.70     27.59 o 
   2   0   8      150.42      155.43      5.54 o 
   3   0   8      177.14      184.05      5.24 o 
   4   0   8      391.16      351.39      8.08 o 
   5   0   8      825.42      869.64     16.21 o 
   6   0   8      261.00      273.79     19.80 o 
   7   0   8     1108.30      986.45     14.53 o 
   8   0   8      125.58      142.37      4.92 o 
   9   0   8        0.34        0.12      1.19 o 
  10   0   8      434.91      411.88      9.50 o 
  11   0   8        1.75        2.04      1.68 o 
  12   0   8      291.69      317.97     11.72 o 
  13   0   8      172.65      180.55      8.72 o 
  14   0   8        7.81       13.91      3.26 o 
  15   0   8      383.10      404.72     14.34 o 
 -22   1   8      194.02      209.31      6.23 o 
 -21   1   8       73.26       79.55      4.90 o 
 -20   1   8       24.78       18.40      3.19 o 
 -19   1   8       15.14       14.25      3.27 o 
 -18   1   8       52.02       53.48      3.29 o 
 -17   1   8       68.71       69.72      2.65 o 
 -16   1   8       22.97       22.95      1.54 o 
 -15   1   8      525.72      527.84      6.76 o 
 -14   1   8      116.33      115.86      2.63 o 
 -13   1   8      819.90      780.02      8.71 o 
 -12   1   8      362.26      363.36      4.92 o 
 -11   1   8      928.01      906.77      9.58 o 
 -10   1   8     1260.16     1232.21     12.24 o 
  -9   1   8      136.47      122.32      2.57 o 
  -8   1   8      247.66      246.50      3.49 o 
  -7   1   8      429.11      398.68      5.24 o 
  -6   1   8      901.67      802.64      8.99 o 
  -5   1   8      418.39      421.64      6.13 o 
  -4   1   8      912.23      859.23      9.62 o 
  -3   1   8      763.36      725.28      8.34 o 
  -2   1   8      613.54      637.03      7.51 o 
  -1   1   8      107.63      106.53      2.50 o 
   0   1   8     1287.68     1256.03     14.98 o 
   1   1   8      645.19      610.16      8.27 o 
   2   1   8      628.62      600.17      8.24 o 
   3   1   8     1500.58     1481.40     17.62 o 
   4   1   8        3.16        6.28      0.98 o 
   5   1   8      388.87      387.26      6.25 o 
   6   1   8      423.17      387.90      5.63 o 
   7   1   8      175.51      203.15      3.48 o 
   8   1   8      134.77      126.86      3.26 o 
   9   1   8      664.83      656.84      9.07 o 
  10   1   8      687.45      683.45      9.47 o 
  11   1   8      112.65      116.16      3.89 o 
  12   1   8      109.67      101.32      4.58 o 
  13   1   8      288.60      290.71      8.04 o 
  14   1   8       45.14       36.06      3.18 o 
  15   1   8        0.31        2.86      1.93 o 
 -22   2   8       13.02       11.37      2.19 o 
 -21   2   8        0.32       -2.33      1.16 o 
 -20   2   8       25.69       21.51      2.60 o 
 -19   2   8        0.37        0.34      1.28 o 
 -18   2   8       35.38       40.33      2.72 o 
 -17   2   8       34.55       36.19      2.53 o 
 -16   2   8      143.29      139.50      3.34 o 
 -15   2   8       41.83       42.72      1.94 o 
 -14   2   8      290.06      299.94      4.58 o 
 -13   2   8     1060.62     1088.13     11.41 o 
 -12   2   8      377.08      363.50      4.94 o 
 -11   2   8       31.43       33.04      1.35 o 
 -10   2   8      164.70      158.37      3.05 o 
  -9   2   8      342.44      332.95      4.37 o 
  -8   2   8      225.96      222.06      3.55 o 
  -7   2   8       34.83       23.35      1.25 o 
  -6   2   8      377.60      345.40      5.26 o 
  -5   2   8      539.58      476.84      5.91 o 
  -4   2   8       19.96       14.71      0.83 o 
  -3   2   8      332.68      342.34      4.51 o 
  -2   2   8     1167.56     1166.00     12.51 o 
  -1   2   8       39.87       42.60      1.22 o 
   0   2   8      440.57      435.76      6.30 o 
   1   2   8     3262.28     3207.31     35.25 o 
   2   2   8       13.57       21.88      1.42 o 
   3   2   8      111.84       94.76      2.54 o 
   4   2   8      173.85      165.39      3.55 o 
   5   2   8     1337.56     1300.05     14.04 o 
   6   2   8       11.64       19.72      1.29 o 
   7   2   8       29.39       28.11      1.73 o 
   8   2   8      223.33      227.58      4.49 o 
   9   2   8       62.65       63.68      2.43 o 
  10   2   8       59.74       61.32      3.45 o 
  11   2   8      141.78      145.85      4.35 o 
  12   2   8        3.59        2.48      1.68 o 
  13   2   8      124.16      111.99      4.86 o 
  14   2   8      395.94      384.11     13.54 o 
  15   2   8        0.04       -0.69      1.61 o 
 -22   3   8       55.21       57.21      3.57 o 
 -21   3   8      140.82      147.98      5.22 o 
 -20   3   8      158.49      163.19      5.38 o 
 -19   3   8        7.77        9.13      1.83 o 
 -18   3   8      170.15      176.79      8.66 o 
 -17   3   8      184.01      200.60      5.56 o 
 -16   3   8        8.62       12.00      1.91 o 
 -15   3   8      362.08      342.59      6.50 o 
 -14   3   8     1494.36     1482.49     18.59 o 
 -13   3   8      148.49      140.89      4.09 o 
 -12   3   8      272.75      277.71      4.15 o 
 -11   3   8      340.28      345.83      4.69 o 
 -10   3   8       89.74       85.15      3.53 o 
  -9   3   8        6.57        2.75      0.67 o 
  -8   3   8      147.68      179.26      3.11 o 
  -7   3   8      871.15      884.95     11.11 o 
  -6   3   8      371.59      298.50      4.74 o 
  -5   3   8      741.21      710.77      8.16 o 
  -4   3   8       76.98       83.38      1.67 o 
  -3   3   8      109.47      110.99      3.11 o 
  -2   3   8      260.49      255.99      5.15 o 
  -1   3   8     2367.01     2296.40     21.18 o 
   0   3   8      154.72      130.32      2.45 o 
   1   3   8      609.05      611.28      7.31 o 
   2   3   8     1395.25     1347.11     16.12 o 
   3   3   8       18.42       19.07      1.85 o 
   4   3   8       48.54       45.13      1.66 o 
   5   3   8      223.92      208.95      3.73 o 
   6   3   8      995.92      991.47     11.36 o 
   7   3   8       87.30       89.29      2.84 o 
   8   3   8      256.84      248.84      4.73 o 
   9   3   8       88.75       91.80      3.29 o 
  10   3   8      108.68      105.71      3.58 o 
  11   3   8       37.92       37.25      2.35 o 
  12   3   8      192.25      185.39      5.04 o 
  13   3   8      486.91      519.52     11.54 o 
  14   3   8      145.02      159.76      5.95 o 
  15   3   8       67.37       70.00      4.12 o 
 -21   4   8        3.00        3.05      1.64 o 
 -20   4   8       21.45       18.16      2.31 o 
 -19   4   8        3.06        5.36      1.70 o 
 -18   4   8      220.48      226.53      6.15 o 
 -17   4   8        2.85        1.25      1.94 o 
 -16   4   8      214.37      204.41      6.77 o 
 -15   4   8      188.70      184.55      5.36 o 
 -14   4   8      146.05      144.73      3.92 o 
 -13   4   8      120.74      106.77      3.74 o 
 -12   4   8      747.56      713.86     10.30 o 
 -11   4   8       97.04       99.72      3.36 o 
 -10   4   8      800.74      775.21     10.64 o 
  -9   4   8      861.19      825.18      9.53 o 
  -8   4   8      180.71      155.23      3.39 o 
  -7   4   8      179.69      163.11      5.75 o 
  -6   4   8        0.50        0.98      0.62 o 
  -5   4   8     1789.69     1619.28     16.85 o 
  -4   4   8      160.02      162.42      4.36 o 
  -3   4   8     1053.41     1031.78     14.50 o 
  -2   4   8      893.76      859.57     12.52 o 
  -1   4   8       25.22       27.22      2.05 o 
   0   4   8       83.14       81.12      2.35 o 
   1   4   8      656.79      634.75      7.61 o 
   2   4   8      283.69      286.69      4.26 o 
   3   4   8      178.06      161.40      2.75 o 
   4   4   8      808.31      764.30      9.06 o 
   5   4   8       31.31       32.57      1.53 o 
   6   4   8       67.37       61.89      2.34 o 
   7   4   8       15.12       17.16      1.54 o 
   8   4   8      471.80      474.20     10.16 o 
   9   4   8      374.85      394.28      7.38 o 
  10   4   8      482.49      499.13     11.55 o 
  11   4   8      231.37      228.51      5.52 o 
  12   4   8        1.47        3.54      2.28 o 
  13   4   8       13.08       14.85      2.41 o 
  14   4   8       26.65       34.94      4.76 o 
 -21   5   8      136.04      142.42      7.84 o 
 -20   5   8       84.15       82.28      4.75 o 
 -19   5   8       76.59       83.09      7.76 o 
 -18   5   8      297.41      329.41      9.33 o 
 -17   5   8      213.23      218.68      7.26 o 
 -16   5   8        0.00       -0.55      1.57 o 
 -15   5   8        5.58        7.43      1.98 o 
 -14   5   8      426.41      434.81     10.18 o 
 -13   5   8      265.21      283.54     14.53 o 
 -12   5   8      649.55      620.84     10.79 o 
 -11   5   8      841.79      779.30     15.68 o 
 -10   5   8       96.72      103.50      3.79 o 
  -9   5   8        4.96        4.74      1.49 o 
  -8   5   8      643.32      616.80     10.26 o 
  -7   5   8     1191.99     1062.36     15.75 o 
  -6   5   8        0.32        1.66      0.68 o 
  -5   5   8      481.52      495.27      6.92 o 
  -4   5   8     1222.61     1104.88     24.24 o 
  -3   5   8      176.78      170.72      4.09 o 
  -2   5   8       97.62      103.92      2.99 o 
  -1   5   8     1196.57     1195.07     14.40 o 
   0   5   8     1185.42     1150.21     15.31 o 
   1   5   8      131.74      139.08      2.41 o 
   2   5   8      794.65      765.93      8.13 o 
   3   5   8        0.46       -0.06      0.61 o 
   4   5   8      162.80      159.79      3.34 o 
   5   5   8       40.04       33.66      1.83 o 
   6   5   8      672.52      668.47     11.09 o 
   7   5   8      331.57      338.57      7.02 o 
   8   5   8      138.14      126.10      5.81 o 
   9   5   8       71.67       73.65      3.01 o 
  10   5   8       68.30       65.78      4.83 o 
  11   5   8      400.94      409.82      7.81 o 
  12   5   8      264.48      301.86     11.93 o 
  13   5   8       17.63       13.59      3.53 o 
  14   5   8       21.39       25.47      4.33 o 
 -20   6   8       64.85       70.06      5.54 o 
 -19   6   8        1.17       -0.44      1.88 o 
 -18   6   8       73.23       75.57      4.54 o 
 -17   6   8      133.37      125.40      5.58 o 
 -16   6   8      114.25      132.26      5.58 o 
 -15   6   8      387.61      356.72      9.37 o 
 -14   6   8      235.48      263.80      7.65 o 
 -13   6   8      134.37      135.47      5.26 o 
 -12   6   8      451.62      438.67     10.04 o 
 -11   6   8        0.82        2.66      1.50 o 
 -10   6   8        2.25       -1.03      1.23 o 
  -9   6   8      304.78      327.88      8.55 o 
  -8   6   8        2.31        1.36      1.39 o 
  -7   6   8        0.10        0.90      1.24 o 
  -6   6   8       96.10      101.31      4.27 o 
  -5   6   8      102.72      102.59      4.21 o 
  -4   6   8       95.13       91.02      4.20 o 
  -3   6   8      536.41      533.93      8.76 o 
  -2   6   8     1092.52     1077.81     13.31 o 
  -1   6   8      338.92      337.82      4.90 o 
   0   6   8      300.89      292.67      4.50 o 
   1   6   8      615.53      588.96      6.62 o 
   2   6   8      725.39      718.32      7.82 o 
   3   6   8      170.95      189.92      3.17 o 
   4   6   8      334.29      336.24      5.15 o 
   5   6   8      223.80      228.61      5.05 o 
   6   6   8      267.79      276.29      5.83 o 
   7   6   8       11.98       13.72      2.76 o 
   8   6   8      204.22      204.35      9.93 o 
   9   6   8      146.55      139.51      7.44 o 
  10   6   8       16.48       16.05      3.42 o 
  11   6   8      407.11      406.53     14.23 o 
  12   6   8       97.33      103.71      7.06 o 
  13   6   8       21.95       27.40      4.33 o 
 -19   7   8       10.71       11.73      2.62 o 
 -18   7   8      162.38      162.06     13.40 o 
 -17   7   8      300.04      299.26      8.91 o 
 -16   7   8       24.84       30.01      3.19 o 
 -15   7   8      404.93      413.66     21.14 o 
 -14   7   8      446.62      452.56     13.06 o 
 -13   7   8       42.45       45.62      3.37 o 
 -12   7   8       23.97       32.32      3.85 o 
 -11   7   8      776.22      783.85     20.98 o 
 -10   7   8      189.72      197.57      8.51 o 
  -9   7   8      160.23      152.83      7.28 o 
  -8   7   8      111.30       95.68      5.62 o 
  -7   7   8       33.18       29.54      3.32 o 
  -6   7   8        0.04       -1.18      1.39 o 
  -5   7   8       20.24       27.29      3.24 o 
  -4   7   8     1045.49      971.69     18.42 o 
  -3   7   8       27.06       27.73      2.09 o 
  -2   7   8      234.63      234.36      6.54 o 
  -1   7   8      500.15      528.93      7.79 o 
   0   7   8       22.20       21.76      1.09 o 
   1   7   8       65.35       69.26      1.79 o 
   2   7   8      277.63      276.07      6.96 o 
   3   7   8      259.47      259.63      5.48 o 
   4   7   8       72.02       70.43      2.87 o 
   5   7   8       73.19       70.98      2.89 o 
   6   7   8        7.56        7.01      1.81 o 
   7   7   8        8.76       10.58      2.08 o 
   8   7   8       20.01       24.24      3.64 o 
   9   7   8      597.15      633.91     18.46 o 
  10   7   8      104.96       99.21      6.69 o 
  11   7   8       29.82       35.69      4.55 o 
  12   7   8       71.72       72.88      6.15 o 
 -18   8   8      125.62      133.82      6.17 o 
 -17   8   8        0.22        1.01      1.95 o 
 -16   8   8       50.67       42.82      3.72 o 
 -15   8   8      301.56      305.46      8.86 o 
 -14   8   8      151.78      152.72      8.13 o 
 -13   8   8      262.18      250.33     10.43 o 
 -12   8   8       14.42       14.02      3.10 o 
 -11   8   8       99.38       92.79      5.99 o 
 -10   8   8      125.12      126.08      6.90 o 
  -9   8   8       45.65       46.02      4.12 o 
  -8   8   8        1.52        4.23      2.09 o 
  -7   8   8      171.71      174.13      7.81 o 
  -6   8   8     1322.45     1308.86     30.56 o 
  -5   8   8       47.42       63.73      4.66 o 
  -4   8   8       40.03       39.57      2.86 o 
  -3   8   8       14.92       13.64      2.02 o 
  -2   8   8      956.01      967.83     17.61 o 
  -1   8   8       53.15       54.54      3.24 o 
   0   8   8       73.07       74.16      3.72 o 
   1   8   8      146.79      146.19      5.06 o 
   2   8   8       49.60       44.43      2.97 o 
   3   8   8      118.52      118.20      4.53 o 
   4   8   8        4.85        6.07      1.93 o 
   5   8   8       62.19       66.18      3.61 o 
   6   8   8        0.26       -1.15      1.51 o 
   7   8   8      622.00      629.85     13.26 o 
   8   8   8       62.06       62.60      3.94 o 
   9   8   8        0.51        2.19      2.46 o 
  10   8   8        0.26        2.46      2.68 o 
  11   8   8      149.15      158.83      8.56 o 
 -16   9   8        2.59        1.93      2.57 o 
 -15   9   8      381.67      378.39     13.86 o 
 -14   9   8      107.08      102.80      6.85 o 
 -13   9   8        2.43        3.80      2.52 o 
 -12   9   8        2.48        6.26      2.68 o 
 -11   9   8       10.43        4.98      2.30 o 
 -10   9   8      311.77      312.89     11.56 o 
  -9   9   8       57.23       52.60      4.71 o 
  -8   9   8       13.14       13.86      2.89 o 
  -7   9   8       37.29       36.92      3.91 o 
  -6   9   8        0.46       -1.28      1.71 o 
  -5   9   8       13.05       18.51      2.97 o 
  -4   9   8       80.02       86.70      4.16 o 
  -3   9   8      501.38      505.45     11.16 o 
  -2   9   8      344.25      335.99      9.42 o 
  -1   9   8       70.04       68.61      3.69 o 
   0   9   8       11.70        8.51      2.94 o 
   1   9   8      365.54      355.64     13.27 o 
   2   9   8       26.06       24.56      3.80 o 
   3   9   8      258.10      245.52     10.60 o 
   4   9   8       14.70       14.98      3.42 o 
   5   9   8       64.40       63.63      5.62 o 
   6   9   8        2.38        5.83      1.85 o 
   7   9   8       76.00       71.86      7.17 o 
   8   9   8        2.50        3.87      2.30 o 
   9   9   8      247.51      254.67     10.49 o 
 -15  10   8       84.93       77.91      6.37 o 
 -14  10   8       46.63       40.35      4.82 o 
 -13  10   8      103.94      100.71      6.74 o 
 -12  10   8      164.00      192.75      9.26 o 
 -11  10   8        7.58        8.29      2.78 o 
 -10  10   8      285.27      273.93     10.92 o 
  -9  10   8        1.56        0.86      1.98 o 
  -8  10   8        4.57        5.03      2.41 o 
  -7  10   8       72.04       62.61      4.98 o 
  -6  10   8      119.52      117.84      4.98 o 
  -5  10   8       68.56       62.29      3.79 o 
  -4  10   8       31.11       35.06      2.98 o 
  -3  10   8      327.18      318.24     13.00 o 
  -2  10   8      135.04      134.32      8.08 o 
  -1  10   8       54.33       58.92      5.40 o 
   0  10   8       45.18       38.48      4.82 o 
   1  10   8      144.41      141.38      8.24 o 
   2  10   8      138.59      138.01      8.19 o 
   3  10   8        0.88        0.64      2.25 o 
   4  10   8       82.81       79.15      6.42 o 
   5  10   8        0.47        0.91      2.41 o 
   6  10   8       89.85       92.47      7.12 o 
   7  10   8       32.83       31.20      4.92 o 
   8  10   8      172.17      181.35     10.06 o 
 -12  11   8       68.94       72.30      5.89 o 
 -11  11   8       59.59       69.19      5.67 o 
 -10  11   8       28.51       35.37      4.33 o 
  -9  11   8       43.06       45.91      4.66 o 
  -8  11   8      153.85      172.58      8.40 o 
  -7  11   8      117.15      110.45      7.65 o 
  -6  11   8       42.03       40.99      5.19 o 
  -5  11   8      219.41      218.17     10.92 o 
  -4  11   8      118.45      124.63      8.24 o 
  -3  11   8      276.65      251.67     11.61 o 
  -2  11   8       32.09       32.91      4.76 o 
  -1  11   8      344.63      343.07     14.07 o 
   0  11   8      278.02      280.57     12.47 o 
   1  11   8        1.79        2.14      2.68 o 
   2  11   8       57.12       58.38      5.78 o 
   3  11   8      459.37      453.89     16.75 o 
   4  11   8        2.84        4.71      3.16 o 
   5  11   8      123.09      123.72      8.29 o 
  -9  12   8      193.11      209.02     11.34 o 
  -8  12   8        7.49        9.69      3.85 o 
  -7  12   8       19.51       17.61      4.44 o 
  -6  12   8       15.28       16.16      4.01 o 
  -5  12   8        9.21       15.04      4.01 o 
  -4  12   8       85.54      100.34      7.71 o 
  -3  12   8      349.32      344.57     14.56 o 
  -2  12   8        7.80       12.84      3.96 o 
  -1  12   8      110.42      120.88      8.29 o 
   0  12   8        6.96        1.39      2.89 o 
   1  12   8        1.38        4.87      3.00 o 
   2  12   8       92.39       98.14      7.55 o 
 -22   1   9        1.03        3.50      3.27 o 
 -21   1   9       15.29       14.02      2.15 o 
 -20   1   9      110.68      117.99      4.57 o 
 -19   1   9        2.12        4.31      1.60 o 
 -18   1   9        5.33        6.96      1.35 o 
 -17   1   9        3.40        4.02      1.18 o 
 -16   1   9      341.79      340.10      6.16 o 
 -15   1   9       28.47       30.56      1.87 o 
 -14   1   9        2.30        2.72      0.97 o 
 -13   1   9       69.42       66.75      2.18 o 
 -12   1   9       14.26       10.84      1.00 o 
 -11   1   9        5.18        3.29      0.74 o 
 -10   1   9       35.09       31.16      1.32 o 
  -9   1   9      101.07      115.01      2.56 o 
  -8   1   9       34.12       38.20      1.50 o 
  -7   1   9     1684.15     1553.91     18.31 o 
  -6   1   9        0.59        1.61      0.72 o 
  -5   1   9        0.42       -0.33      0.63 o 
  -4   1   9       15.85       12.82      1.10 o 
  -3   1   9      995.10     1008.15     12.55 o 
  -2   1   9       17.97       20.36      1.26 o 
  -1   1   9       51.29       50.99      1.87 o 
   0   1   9      169.11      179.12      3.63 o 
   1   1   9      281.67      284.94      4.92 o 
   2   1   9       23.25       21.97      1.41 o 
   3   1   9       45.50       45.94      1.96 o 
   4   1   9       43.88       45.78      2.01 o 
   5   1   9       87.30       91.75      6.53 o 
   6   1   9      384.74      372.66      9.01 o 
   7   1   9        5.76        3.61      1.12 o 
   8   1   9       42.08       49.98      2.31 o 
   9   1   9       51.52       54.90      2.46 o 
  10   1   9       15.91       14.17      1.68 o 
  11   1   9      175.05      184.71      5.13 o 
  12   1   9       15.48       18.41      4.58 o 
  13   1   9       48.32       57.66      4.28 o 
  14   1   9       66.54       60.67      3.95 o 
 -21   2   9      159.12      168.61      6.27 o 
 -20   2   9       88.94       80.47      4.19 o 
 -19   2   9       48.18       52.34      3.15 o 
 -18   2   9       12.33       11.30      1.89 o 
 -17   2   9      120.96      129.62      4.42 o 
 -16   2   9      140.75      151.95      4.68 o 
 -15   2   9       46.31       37.05      2.84 o 
 -14   2   9        7.36        7.09      1.54 o 
 -13   2   9        0.05        0.83      0.76 o 
 -12   2   9       31.86       37.00      1.53 o 
 -11   2   9       72.45       72.04      2.14 o 
 -10   2   9       60.18       70.13      2.42 o 
  -9   2   9       14.88       15.40      1.08 o 
  -8   2   9      365.60      328.99      5.40 o 
  -7   2   9       22.65       17.35      1.65 o 
  -6   2   9        4.57        2.23      0.75 o 
  -5   2   9       85.14       99.04      2.46 o 
  -4   2   9        0.01       -0.92      0.65 o 
  -3   2   9     1198.34     1179.20     14.32 o 
  -2   2   9      816.37      834.03     10.72 o 
  -1   2   9      676.99      676.17      9.10 o 
   0   2   9       25.89       25.88      1.42 o 
   1   2   9       74.36       73.50      2.27 o 
   2   2   9      208.50      199.80      5.76 o 
   3   2   9       59.97       62.20      2.22 o 
   4   2   9       18.29       16.34      1.39 o 
   5   2   9      518.94      509.13      8.61 o 
   6   2   9       31.27       28.50      2.04 o 
   7   2   9      371.60      366.35      7.13 o 
   8   2   9       34.73       31.66      2.14 o 
   9   2   9        0.86        0.97      1.08 o 
  10   2   9      167.16      178.00      4.87 o 
  11   2   9      289.86      310.74      6.87 o 
  12   2   9       40.48       40.17      2.72 o 
  13   2   9       29.45       26.69      2.87 o 
  14   2   9       78.89       73.70      4.29 o 
 -21   3   9        0.52        0.03      1.48 o 
 -20   3   9       77.08       73.94      3.78 o 
 -19   3   9        0.59        1.33      1.43 o 
 -18   3   9      325.60      322.38      7.51 o 
 -17   3   9       40.20       31.80      3.21 o 
 -16   3   9       27.10       34.33      2.93 o 
 -15   3   9      143.34      149.44      4.58 o 
 -14   3   9      414.22      434.49      7.46 o 
 -13   3   9       69.47       73.67      2.76 o 
 -12   3   9       14.09       12.07      1.89 o 
 -11   3   9       26.58       28.00      1.44 o 
 -10   3   9       17.63       11.13      1.12 o 
  -9   3   9       24.80       31.50      1.57 o 
  -8   3   9       65.69       60.73      2.04 o 
  -7   3   9      172.47      173.90      3.52 o 
  -6   3   9       56.75       52.08      1.80 o 
  -5   3   9      572.13      542.86      7.58 o 
  -4   3   9        2.51        3.37      0.71 o 
  -3   3   9       18.82       17.02      1.54 o 
  -2   3   9      274.79      282.47      4.17 o 
  -1   3   9      197.07      206.77      3.81 o 
   0   3   9       45.71       43.45      2.56 o 
   1   3   9      252.59      241.64      4.40 o 
   2   3   9      135.31      127.99      3.07 o 
   3   3   9       97.96       98.38      2.74 o 
   4   3   9       52.61       51.22      2.21 o 
   5   3   9        3.99        5.26      1.30 o 
   6   3   9      232.52      222.27      5.21 o 
   7   3   9       73.67       67.88      3.44 o 
   8   3   9       48.40       46.14      2.64 o 
   9   3   9       82.81       79.99      3.30 o 
  10   3   9       21.01       21.67      2.09 o 
  11   3   9       54.51       57.29      5.11 o 
  12   3   9        6.35        8.13      1.76 o 
  13   3   9      147.37      157.72      7.33 o 
 -21   4   9       24.79       20.69      2.55 o 
 -20   4   9        0.36        0.67      1.55 o 
 -19   4   9       36.29       29.88      2.70 o 
 -18   4   9       19.45       24.66      2.38 o 
 -17   4   9       38.18       38.63      3.34 o 
 -16   4   9      173.55      170.27      6.18 o 
 -15   4   9       39.64       44.04      3.30 o 
 -14   4   9      574.31      575.79     11.09 o 
 -13   4   9        9.45       12.42      1.71 o 
 -12   4   9       48.77       40.98      3.07 o 
 -11   4   9       24.08       27.52      3.05 o 
 -10   4   9       68.25       54.02      2.46 o 
  -9   4   9        3.80        0.69      0.70 o 
  -8   4   9       86.70       68.62      2.17 o 
  -7   4   9       45.49       47.00      1.77 o 
  -6   4   9      135.84      131.02      2.91 o 
  -5   4   9        9.35        3.82      0.83 o 
  -4   4   9      210.59      186.73      4.48 o 
  -3   4   9       30.20       34.64      2.01 o 
  -2   4   9       17.02       17.41      1.34 o 
  -1   4   9       11.89       11.86      1.20 o 
   0   4   9        8.80        6.99      0.84 o 
   1   4   9       15.09       15.30      1.13 o 
   2   4   9        1.01        1.06      0.97 o 
   3   4   9       63.31       57.53      2.15 o 
   4   4   9       20.34       17.37      1.49 o 
   5   4   9       16.59       11.05      2.82 o 
   6   4   9       88.98       69.03      2.91 o 
   7   4   9       80.52       92.82      3.45 o 
   8   4   9        0.20       -1.76      1.08 o 
   9   4   9       15.74       17.58      2.47 o 
  10   4   9        5.99        3.28      1.73 o 
  11   4   9        6.96        6.04      1.58 o 
  12   4   9       74.21       80.31      3.55 o 
  13   4   9       59.02       49.33      3.58 o 
 -20   5   9       49.79       48.65      4.04 o 
 -19   5   9      110.67       98.40      5.19 o 
 -18   5   9        0.58        1.19      1.87 o 
 -17   5   9      198.52      187.31     11.42 o 
 -16   5   9       93.48       88.43      4.57 o 
 -15   5   9      198.64      203.52      6.72 o 
 -14   5   9        5.11        3.73      1.87 o 
 -13   5   9      159.46       98.36      6.05 o 
 -12   5   9        1.75        1.49      1.55 o 
 -11   5   9       45.09       35.49      3.72 o 
 -10   5   9       42.68       36.21      4.76 o 
  -9   5   9       11.22        8.72      2.27 o 
  -8   5   9      323.36      297.44      6.14 o 
  -7   5   9       62.63       68.28      2.53 o 
  -6   5   9      473.40      438.09      6.54 o 
  -5   5   9      487.21      443.43      6.69 o 
  -4   5   9      802.75      786.40     11.97 o 
  -3   5   9        4.45        4.29      1.18 o 
  -2   5   9       99.56      100.06      2.83 o 
  -1   5   9        6.79        9.51      1.20 o 
   0   5   9      128.32      125.52      3.19 o 
   1   5   9       98.18       95.82      2.06 o 
   2   5   9        4.14        3.47      0.78 o 
   3   5   9       55.39       47.74      2.16 o 
   4   5   9        2.29        1.31      1.08 o 
   5   5   9       89.97       90.71      3.28 o 
   6   5   9       84.44       82.56      3.24 o 
   7   5   9       33.99       38.93      3.24 o 
   8   5   9       63.87       65.98      9.44 o 
   9   5   9       68.16       61.32      3.46 o 
  10   5   9       12.91       11.24      1.76 o 
  11   5   9        3.76        1.82      1.42 o 
  12   5   9       89.18       96.54      6.80 o 
 -19   6   9      628.02      668.01     17.18 o 
 -18   6   9      121.28      106.76      5.78 o 
 -17   6   9       61.35       56.73      5.11 o 
 -16   6   9       60.36       58.55     12.52 o 
 -15   6   9      865.97      844.12     21.99 o 
 -14   6   9      120.37      127.20      7.38 o 
 -13   6   9       20.01       14.61      3.16 o 
 -12   6   9       17.03       17.82      3.32 o 
 -11   6   9        4.49        4.55      2.30 o 
 -10   6   9       52.86       57.15      3.59 o 
  -9   6   9        5.49        3.88      1.62 o 
  -8   6   9      472.55      459.26     10.88 o 
  -7   6   9      142.59      130.72      5.10 o 
  -6   6   9      331.23      344.86      8.90 o 
  -5   6   9        9.24        5.61      1.72 o 
  -4   6   9       73.35       67.05      3.75 o 
  -3   6   9      178.33      177.53      3.92 o 
  -2   6   9       12.18       16.74      1.46 o 
  -1   6   9      198.48      204.41      3.76 o 
   0   6   9      207.84      208.56      3.83 o 
   1   6   9       15.94       16.46      1.33 o 
   2   6   9      441.11      439.12      6.21 o 
   3   6   9      119.23      117.79      3.59 o 
   4   6   9       12.34       10.09      1.52 o 
   5   6   9      353.94      355.63     15.09 o 
   6   6   9       55.92       59.50      3.58 o 
   7   6   9      191.06      187.69      6.07 o 
   8   6   9        0.55        2.87      1.68 o 
   9   6   9       33.07       28.47      4.07 o 
  10   6   9      294.62      301.12     11.99 o 
  11   6   9        0.84        0.48      2.52 o 
 -18   7   9      403.96      411.20     11.07 o 
 -17   7   9       46.16       46.04      3.83 o 
 -16   7   9       44.52       54.69      5.51 o 
 -15   7   9      270.82      279.92     11.67 o 
 -14   7   9       70.63       72.62      5.89 o 
 -13   7   9       85.50       91.02      6.31 o 
 -12   7   9       13.17       12.36      3.05 o 
 -11   7   9      208.64      202.49      9.10 o 
 -10   7   9       68.11       73.63      5.40 o 
  -9   7   9        2.89        3.37      2.09 o 
  -8   7   9       52.26       57.85      4.60 o 
  -7   7   9        8.31        6.85      2.41 o 
  -6   7   9        0.35       -1.50      1.55 o 
  -5   7   9       86.07       84.75      4.31 o 
  -4   7   9      433.91      432.73     18.92 o 
  -3   7   9        5.11        2.03      1.53 o 
  -2   7   9       11.81       12.35      1.75 o 
  -1   7   9       84.04       84.28      3.42 o 
   0   7   9      290.37      294.91      4.80 o 
   1   7   9      351.45      362.46      5.92 o 
   2   7   9      348.94      344.90      5.80 o 
   3   7   9        1.16        1.85      1.22 o 
   4   7   9       72.17       71.22      3.65 o 
   5   7   9      224.77      216.27      6.38 o 
   6   7   9      554.13      563.27     16.59 o 
   7   7   9       17.79       17.18      3.42 o 
   8   7   9       76.73       77.27      5.89 o 
   9   7   9        1.66       -1.12      2.30 o 
  10   7   9      228.30      228.44     10.38 o 
 -17   8   9       39.60       32.32      4.71 o 
 -16   8   9        0.97        0.70      2.57 o 
 -15   8   9      146.13      174.40      9.20 o 
 -14   8   9      331.49      330.60     12.79 o 
 -13   8   9        3.21        4.92      2.62 o 
 -12   8   9      344.56      338.68     12.52 o 
 -11   8   9       10.20       14.61      3.21 o 
 -10   8   9      134.02      139.94      7.55 o 
  -9   8   9      123.65      131.80      7.12 o 
  -8   8   9      173.64      200.62      8.88 o 
  -7   8   9       40.17       43.29      4.28 o 
  -6   8   9      340.29      331.14     11.77 o 
  -5   8   9      155.13      148.50      7.38 o 
  -4   8   9      111.33      103.99      4.50 o 
  -3   8   9        0.05        3.88      1.68 o 
  -2   8   9       28.03       33.79      6.05 o 
  -1   8   9       36.98       45.25      3.26 o 
   0   8   9        2.70        1.93      1.55 o 
   1   8   9      292.96      299.91      7.95 o 
   2   8   9       67.60       68.99      3.75 o 
   3   8   9        4.90        4.73      1.68 o 
   4   8   9       78.79       74.49      3.86 o 
   5   8   9      119.35      127.47      6.90 o 
   6   8   9        1.14        5.94      2.73 o 
   7   8   9       77.81       73.90      5.67 o 
   8   8   9       98.07      104.67      6.85 o 
   9   8   9       19.32       21.67      3.85 o 
 -15   9   9       28.20       34.36      4.71 o 
 -14   9   9       14.24       12.20      3.37 o 
 -13   9   9        0.95        0.37      2.09 o 
 -12   9   9       14.81       10.70      3.05 o 
 -11   9   9       23.39       20.71      3.53 o 
 -10   9   9      128.90      144.97      7.76 o 
  -9   9   9       33.72       36.01      4.23 o 
  -8   9   9      114.18       99.11      6.31 o 
  -7   9   9      263.80      264.78     10.49 o 
  -6   9   9       22.41       28.09      3.75 o 
  -5   9   9       52.02       49.60      3.42 o 
  -4   9   9        1.81        3.44      1.65 o 
  -3   9   9       22.08       20.46      2.50 o 
  -2   9   9      113.63      119.69      4.99 o 
  -1   9   9       41.94       39.88      8.88 o 
   0   9   9        5.63        1.87      2.46 o 
   1   9   9        6.79        2.78      2.52 o 
   2   9   9       11.96       14.82      3.26 o 
   3   9   9        0.23        2.62      2.52 o 
   4   9   9       53.08       49.39      5.19 o 
   5   9   9       13.67       13.91      3.48 o 
 -13  10   9        1.38        3.75      2.41 o 
 -12  10   9       76.12       75.93      5.94 o 
 -11  10   9       73.75       70.48      5.78 o 
 -10  10   9       13.39       14.18      3.26 o 
  -9  10   9       27.57       22.15      3.64 o 
  -8  10   9        9.33        4.60      2.62 o 
  -7  10   9        1.04       -0.77      1.47 o 
  -6  10   9       17.83       19.34      5.14 o 
  -5  10   9      240.78      244.15      7.59 o 
  -4  10   9      293.91      287.83     15.06 o 
  -3  10   9       15.26       19.32      4.01 o 
  -2  10   9        8.27        5.46      2.89 o 
  -1  10   9       11.36       18.73      3.80 o 
   0  10   9       21.94       18.14      3.85 o 
   1  10   9       42.71       43.88      5.03 o 
   2  10   9       94.25       90.49      6.69 o 
   3  10   9        0.46        5.24      2.78 o 
   4  10   9       29.50       33.93      4.71 o 
   5  10   9        0.01        2.78      2.84 o 
 -10  11   9       75.77       77.59      6.05 o 
  -9  11   9      134.82      139.19      7.87 o 
  -8  11   9        0.95        1.44      1.85 o 
  -7  11   9      367.34      412.42     16.27 o 
  -6  11   9        1.91        2.09      2.62 o 
  -5  11   9       15.38        7.97      3.21 o 
  -4  11   9        4.90        6.21      3.26 o 
  -3  11   9        7.10        6.21      3.10 o 
  -2  11   9       34.44       40.94      5.14 o 
  -1  11   9        7.52        8.29      3.32 o 
   0  11   9       39.51       36.12      5.03 o 
   1  11   9        0.35        2.30      2.62 o 
   2  11   9        0.03        1.71      2.73 o 
 -21   0  10       26.99       27.40      5.03 o 
 -20   0  10      235.49      229.48      7.62 o 
 -19   0  10        1.42        0.37      1.52 o 
 -18   0  10       64.61       58.19      4.23 o 
 -17   0  10      103.65      104.56      7.73 o 
 -16   0  10      516.21      530.64     19.13 o 
 -15   0  10      264.59      282.44      7.81 o 
 -14   0  10       58.73       63.32      3.56 o 
 -13   0  10      100.05       95.98      4.17 o 
 -12   0  10       19.11       17.83      2.05 o 
 -10   0  10      372.62      343.86      8.08 o 
  -9   0  10       60.19       71.04      3.31 o 
  -8   0  10      987.71     1021.78     21.54 o 
  -7   0  10     1645.23     1560.57     26.42 o 
  -6   0  10      458.87      451.44     13.62 o 
  -5   0  10       17.95       12.51      1.81 o 
  -4   0  10     4038.03     4096.33     63.39 o 
  -3   0  10     1556.74     1570.05     36.23 o 
  -2   0  10      265.88      257.04      6.66 o 
  -1   0  10     1731.84     1694.81     36.82 o 
   0   0  10       91.47      100.54      5.19 o 
   1   0  10      651.21      643.60     13.70 o 
   2   0  10       71.24       69.89      4.92 o 
   3   0  10     1868.93     1790.10     39.92 o 
   4   0  10      317.29      293.09     10.81 o 
   5   0  10      236.57      246.10     10.01 o 
   6   0  10      110.62      105.69      4.46 o 
   7   0  10      493.09      455.11     10.38 o 
   8   0  10      214.96      219.05      7.28 o 
   9   0  10      617.94      607.07     22.58 o 
  10   0  10      109.40       92.97      4.67 o 
  11   0  10       67.80       75.85      4.26 o 
  12   0  10      295.55      316.63     12.52 o 
 -21   1  10       69.90       65.77      3.71 o 
 -20   1  10      145.78      161.33      5.41 o 
 -19   1  10      413.77      451.63      9.45 o 
 -18   1  10        0.02        0.12      1.05 o 
 -17   1  10      138.79      139.04      3.88 o 
 -16   1  10       31.39       33.81      2.06 o 
 -15   1  10      265.39      272.25      5.38 o 
 -14   1  10      228.58      224.80      4.70 o 
 -13   1  10      524.42      542.81      8.12 o 
 -12   1  10      169.93      165.27      4.37 o 
 -11   1  10       13.75       17.96      1.44 o 
 -10   1  10       68.78       73.87      2.87 o 
  -9   1  10        1.71        1.45      0.83 o 
  -8   1  10     1561.96     1454.63     17.63 o 
  -7   1  10      166.81      165.70      6.16 o 
  -6   1  10      191.34      189.02      3.86 o 
  -5   1  10      113.48      104.88      2.75 o 
  -4   1  10       42.60       41.84      2.14 o 
  -3   1  10      178.98      179.12      3.72 o 
  -2   1  10      239.71      239.33      5.55 o 
  -1   1  10       13.77       11.02      1.33 o 
   0   1  10      246.39      243.53      4.62 o 
   1   1  10      179.24      175.76      4.40 o 
   2   1  10       20.35       21.64      2.29 o 
   3   1  10        1.83        3.45      1.45 o 
   4   1  10       88.32       77.93      3.86 o 
   5   1  10     1182.47     1188.54     20.45 o 
   6   1  10      317.77      312.39      6.63 o 
   7   1  10      335.25      335.55      6.06 o 
   8   1  10      440.62      435.52      7.38 o 
   9   1  10       21.78       22.06      2.32 o 
  10   1  10       88.77       98.51      3.39 o 
  11   1  10      305.56      318.59      7.20 o 
  12   1  10      122.57      123.58      5.43 o 
 -21   2  10      142.22      152.65      5.43 o 
 -20   2  10      124.75      117.14      6.04 o 
 -19   2  10        9.71        4.74      1.72 o 
 -18   2  10       27.97       24.01      3.33 o 
 -17   2  10      121.08      124.38      4.45 o 
 -16   2  10       29.91       36.16      2.76 o 
 -15   2  10      140.16      147.63      3.83 o 
 -14   2  10      500.29      494.32      7.76 o 
 -13   2  10      101.06      112.02      3.66 o 
 -12   2  10      328.95      326.80     12.04 o 
 -11   2  10      113.12      113.67      4.25 o 
 -10   2  10      108.61      103.33      3.40 o 
  -9   2  10        7.21        6.06      1.25 o 
  -8   2  10       19.36       26.72      1.53 o 
  -7   2  10      662.55      617.07      8.72 o 
  -6   2  10       83.70       77.55      2.37 o 
  -5   2  10        4.40        4.40      0.89 o 
  -4   2  10       34.59       36.01      1.66 o 
  -3   2  10      487.30      474.68      7.10 o 
  -2   2  10       48.21       51.56      1.95 o 
  -1   2  10      369.61      368.83      5.99 o 
   0   2  10       30.54       28.73      1.59 o 
   1   2  10       17.02       21.27      2.23 o 
   2   2  10       43.48       37.13      3.08 o 
   3   2  10      480.44      480.97     11.93 o 
   4   2  10      474.87      468.10     10.29 o 
   5   2  10       15.59       24.39      2.02 o 
   6   2  10      533.25      553.89     12.43 o 
   7   2  10      283.36      264.59      6.12 o 
   8   2  10       57.44       54.18      2.44 o 
   9   2  10       18.93       16.61      1.75 o 
  10   2  10      197.59      214.33      5.67 o 
  11   2  10        0.35       -0.70      1.25 o 
  12   2  10       73.86       76.37      6.39 o 
 -20   3  10       58.02       69.43      3.74 o 
 -19   3  10      114.99      120.16      7.64 o 
 -18   3  10      227.19      235.34      6.40 o 
 -17   3  10        0.05        1.38      1.39 o 
 -16   3  10      164.49      168.19      5.10 o 
 -15   3  10      242.49      243.55      7.30 o 
 -14   3  10       20.36       13.45      2.12 o 
 -13   3  10       48.92       50.14      4.66 o 
 -12   3  10        1.85        1.63      1.26 o 
 -11   3  10       44.20       35.90      2.57 o 
 -10   3  10       11.06        5.59      2.03 o 
  -9   3  10      450.00      431.56      7.96 o 
  -8   3  10        0.76        2.15      1.07 o 
  -7   3  10      153.59      127.54      3.08 o 
  -6   3  10      147.52      150.91      3.34 o 
  -5   3  10      613.71      629.02      8.78 o 
  -4   3  10       22.32       22.53      1.35 o 
  -3   3  10       37.69       38.02      1.66 o 
  -2   3  10      986.11      990.89     12.66 o 
  -1   3  10       82.76       96.22      2.58 o 
   0   3  10       17.91       15.88      2.17 o 
   1   3  10       33.99       32.16      2.51 o 
   2   3  10      302.30      300.89      7.60 o 
   3   3  10        0.28        0.62      1.40 o 
   4   3  10      810.87      780.39     11.99 o 
   5   3  10      156.18      156.33      5.91 o 
   6   3  10       11.32       14.41      1.82 o 
   7   3  10      120.41      120.69      5.41 o 
   8   3  10      519.32      492.98      7.85 o 
   9   3  10      263.90      259.93      6.21 o 
  10   3  10      259.07      251.45      6.17 o 
  11   3  10      163.58      156.51      4.89 o 
 -20   4  10      266.65      278.25      8.92 o 
 -19   4  10        2.18        4.01      2.11 o 
 -18   4  10      244.48      227.79     10.25 o 
 -17   4  10        1.43        1.57      1.77 o 
 -16   4  10       79.57       73.80      4.21 o 
 -15   4  10       69.99       64.22      5.46 o 
 -14   4  10      220.22      224.38      9.85 o 
 -13   4  10       24.22       17.98      3.32 o 
 -12   4  10      198.53      183.07      8.45 o 
 -11   4  10      204.12      194.68      8.62 o 
 -10   4  10        0.34        1.66      1.87 o 
  -9   4  10      177.38      162.43      5.07 o 
  -8   4  10       10.10        9.16      1.46 o 
  -7   4  10      976.97      939.67     12.22 o 
  -6   4  10      491.97      469.81      7.08 o 
  -5   4  10      551.33      547.35      7.86 o 
  -4   4  10        0.92        0.18      0.69 o 
  -3   4  10      546.24      551.31      9.48 o 
  -2   4  10       30.21       22.86      1.90 o 
  -1   4  10      354.65      352.39      6.30 o 
   0   4  10      435.22      437.95      7.56 o 
   1   4  10       13.00       10.17      1.84 o 
   2   4  10       85.26       91.08      3.26 o 
   3   4  10       34.69       30.01      2.13 o 
   4   4  10      289.48      301.56      6.36 o 
   5   4  10       45.78       46.77      2.66 o 
   6   4  10      729.82      707.56     12.94 o 
   7   4  10      262.99      259.99      6.10 o 
   8   4  10      171.91      170.29      5.09 o 
   9   4  10       19.67       18.44      2.09 o 
  10   4  10      104.19      109.67      4.04 o 
  11   4  10       33.16       38.84      2.91 o 
 -19   5  10      303.57      300.90     12.79 o 
 -18   5  10       45.87       46.71      3.88 o 
 -17   5  10        8.90        7.01      3.00 o 
 -16   5  10      935.83     1007.91     26.97 o 
 -15   5  10      159.53      158.13      8.45 o 
 -14   5  10        3.20        2.62      2.41 o 
 -13   5  10      170.24      178.36      8.72 o 
 -12   5  10       53.62       59.45      5.03 o 
 -11   5  10       34.76       42.92      4.33 o 
 -10   5  10       55.91       46.56      4.50 o 
  -9   5  10      407.30      381.22     12.90 o 
  -8   5  10      141.39      137.42      7.12 o 
  -7   5  10      139.00      147.98     10.09 o 
  -6   5  10      420.36      388.18      7.48 o 
  -5   5  10      470.53      450.54      6.80 o 
  -4   5  10      670.01      673.23     11.05 o 
  -3   5  10     1585.67     1657.86     23.34 o 
  -2   5  10      327.93      319.48      9.28 o 
  -1   5  10      312.15      303.98      7.57 o 
   0   5  10       57.00       51.97      3.13 o 
   1   5  10       20.40       20.12      1.79 o 
   2   5  10      503.24      502.63      8.64 o 
   3   5  10      135.59      138.46      4.12 o 
   4   5  10      453.22      456.37      8.31 o 
   5   5  10      121.09      121.12      3.93 o 
   6   5  10       36.98       37.08      2.46 o 
   7   5  10       28.44       36.09      3.06 o 
   8   5  10      300.63      288.75      7.57 o 
   9   5  10      264.62      264.69     10.95 o 
  10   5  10       38.09       35.91      2.61 o 
 -18   6  10      351.23      373.79     14.45 o 
 -17   6  10       78.00       83.05      6.58 o 
 -16   6  10       59.07       68.12      6.05 o 
 -15   6  10      570.77      598.86     18.73 o 
 -14   6  10      270.14      269.17     11.34 o 
 -13   6  10       39.68       45.49      4.87 o 
 -12   6  10      214.21      236.42     10.17 o 
 -11   6  10      296.08      310.69     11.72 o 
 -10   6  10      121.23      120.88      6.85 o 
  -9   6  10        0.30       -0.48      1.82 o 
  -8   6  10        3.62        7.60      2.62 o 
  -7   6  10      150.35      159.47      7.76 o 
  -6   6  10       58.11       54.42      4.76 o 
  -5   6  10       32.00       36.87      4.07 o 
  -4   6  10      395.02      401.97     12.25 o 
  -3   6  10        0.22        1.02      1.42 o 
  -2   6  10       23.89       23.30      1.89 o 
  -1   6  10       82.08       76.54      2.98 o 
   0   6  10      416.29      418.01      7.54 o 
   1   6  10        3.18        1.66      1.24 o 
   2   6  10        0.90        1.39      1.78 o 
   3   6  10      256.94      258.08      8.19 o 
   4   6  10      282.42      288.28      6.29 o 
   5   6  10       74.12       70.03      3.92 o 
   6   6  10        3.80        5.14      1.89 o 
   7   6  10      467.90      466.43     10.77 o 
   8   6  10        8.07        7.14      1.68 o 
   9   6  10        1.27        5.40      3.00 o 
 -17   7  10        0.02        5.40      3.10 o 
 -16   7  10      271.91      292.07     12.41 o 
 -15   7  10      256.02      282.06     11.99 o 
 -14   7  10       15.69       13.38      3.59 o 
 -13   7  10      275.11      267.72     11.34 o 
 -12   7  10      201.34      212.34      9.85 o 
 -11   7  10       63.01       70.64      5.67 o 
 -10   7  10        0.01        3.32      2.30 o 
  -9   7  10      104.96      106.76      6.53 o 
  -8   7  10      226.90      228.44      9.74 o 
  -7   7  10       31.54       34.36      4.01 o 
  -6   7  10      549.31      530.04     16.21 o 
  -5   7  10       92.55       77.38      5.67 o 
  -4   7  10        4.91        7.57      1.92 o 
  -3   7  10      129.96      138.97      5.26 o 
  -2   7  10      383.23      399.39      9.65 o 
  -1   7  10       72.69       75.96      5.91 o 
   0   7  10      257.30      263.45      7.12 o 
   1   7  10      190.36      195.09      5.22 o 
   2   7  10       82.72       86.81      3.32 o 
   3   7  10       19.77       19.38      2.52 o 
   4   7  10        0.14       -0.42      1.49 o 
   5   7  10      457.60      460.21     10.48 o 
   6   7  10        0.07        1.82      2.30 o 
   7   7  10      187.89      187.83      9.04 o 
   8   7  10      108.11      119.01      7.44 o 
 -16   8  10       24.68       31.68      4.76 o 
 -15   8  10        0.34       -0.43      2.09 o 
 -14   8  10       48.20       63.68      5.94 o 
 -13   8  10       62.80       72.51      6.05 o 
 -12   8  10       78.28       79.31      6.10 o 
 -11   8  10        0.09        0.05      1.93 o 
 -10   8  10       55.44       55.65      5.19 o 
  -9   8  10        9.84       11.24      3.00 o 
  -8   8  10      372.81      385.45     13.59 o 
  -7   8  10        0.12       -0.48      1.98 o 
  -6   8  10       73.87       71.76      5.57 o 
  -5   8  10      153.45      163.79      5.97 o 
  -4   8  10     1139.19     1188.71     21.56 o 
  -3   8  10      374.44      378.41      9.58 o 
  -2   8  10      169.09      173.34      6.09 o 
  -1   8  10      106.50      114.68      7.55 o 
   0   8  10       85.50       86.03      4.24 o 
   1   8  10      231.80      224.49      6.86 o 
   2   8  10       22.84       14.34      3.26 o 
   4   8  10        1.27        4.92      2.57 o 
   5   8  10      171.67      182.32      8.62 o 
   6   8  10       12.71       12.04      3.37 o 
   7   8  10        9.66       10.76      3.21 o 
 -14   9  10        2.55        5.89      2.89 o 
 -13   9  10      204.38      198.59      9.90 o 
 -12   9  10      223.38      227.43     10.43 o 
 -11   9  10        0.13        3.21      2.46 o 
 -10   9  10       32.95       28.52      4.07 o 
  -9   9  10        4.92        4.66      2.46 o 
  -8   9  10       44.25       48.59      4.92 o 
  -7   9  10        0.00        2.46      2.30 o 
  -6   9  10       74.81       73.99      4.52 o 
  -5   9  10       88.58       88.90      8.05 o 
  -4   9  10      188.21      199.19      7.87 o 
  -3   9  10       74.11       73.95      4.14 o 
  -2   9  10        4.48        3.63      1.76 o 
  -1   9  10       15.32       18.82      2.68 o 
   0   9  10        4.87        5.40      2.68 o 
   1   9  10      296.32      340.13     13.27 o 
 -11  10  10      197.32      209.07     10.17 o 
 -10  10  10      108.81      103.07      7.06 o 
  -9  10  10       23.49       22.15      3.85 o 
  -8  10  10      182.33      182.10      9.15 o 
  -7  10  10       85.92       89.11      4.72 o 
  -6  10  10        1.35        0.83      1.83 o 
  -5  10  10       49.07       52.37      3.88 o 
  -4  10  10      446.34      469.25     14.18 o 
  -3  10  10       23.08       24.83      4.17 o 
  -2  10  10       39.14       39.44      5.08 o 
  -1  10  10      214.56      242.73     11.34 o 
   0  10  10       93.46       94.34      6.96 o 
   1  10  10       10.83       19.91      3.91 o 
   2  10  10       29.42       34.52      4.71 o 
  -5  11  10      612.17      621.66     21.14 o 
  -4  11  10       32.80       32.80      5.03 o 
 -20   1  11       27.85       28.34      2.69 o 
 -19   1  11        6.04        6.31      1.76 o 
 -18   1  11       46.68       42.83      2.92 o 
 -17   1  11        2.52        3.80      1.24 o 
 -16   1  11        6.70        4.97      1.27 o 
 -15   1  11        5.34        6.28      1.29 o 
 -14   1  11       33.42       34.59      2.34 o 
 -13   1  11      210.72      210.08      5.25 o 
 -12   1  11       81.78       81.59      4.50 o 
 -11   1  11      183.55      182.54      5.75 o 
 -10   1  11       89.24       76.16      3.74 o 
  -9   1  11      151.94      143.08      6.13 o 
  -8   1  11       59.51       52.69      3.16 o 
  -7   1  11        7.33        8.06      1.72 o 
  -6   1  11        0.17        1.12      1.25 o 
  -5   1  11      116.80      125.49      4.72 o 
  -4   1  11      580.89      586.26     11.90 o 
  -3   1  11        4.53        4.55      1.64 o 
  -2   1  11        0.68        1.62      1.32 o 
  -1   1  11      109.28      116.51      4.64 o 
   0   1  11      407.55      420.28      9.61 o 
   1   1  11       37.42       36.94      2.86 o 
   2   1  11       94.94      100.99      8.16 o 
   3   1  11        6.20        8.32      1.96 o 
   4   1  11        1.48        3.11      1.69 o 
   5   1  11       21.50       14.06      1.92 o 
   6   1  11        0.14       -0.62      1.25 o 
   7   1  11       12.03       14.61      1.68 o 
   8   1  11      204.16      198.28      4.77 o 
   9   1  11        0.59        0.06      1.22 o 
  10   1  11       20.55       23.65      2.08 o 
 -19   2  11        8.99       12.48      2.52 o 
 -18   2  11       76.24       81.53      3.80 o 
 -17   2  11      102.58       94.92      5.47 o 
 -16   2  11      101.01      109.69      5.07 o 
 -15   2  11        8.66        9.42      2.78 o 
 -14   2  11      108.12      122.55      9.93 o 
 -13   2  11       57.57       61.60      4.74 o 
 -12   2  11       24.92       23.60      2.34 o 
 -11   2  11       11.15       18.26      5.51 o 
 -10   2  11        0.58        1.12      1.32 o 
  -9   2  11      198.77      206.52      6.13 o 
  -8   2  11        5.30        4.31      1.59 o 
  -7   2  11      320.73      339.47      8.22 o 
  -6   2  11      154.14      142.50      4.99 o 
  -5   2  11       13.38        9.99      1.83 o 
  -4   2  11       14.49       14.21      2.08 o 
  -3   2  11       57.58       61.38      3.42 o 
  -2   2  11       69.59       63.43      4.50 o 
  -1   2  11      135.96      128.18      4.88 o 
   0   2  11      140.53      134.44      4.99 o 
   1   2  11       49.76       54.81      3.34 o 
   2   2  11       37.51       31.46      2.81 o 
   3   2  11      137.05      141.06      5.34 o 
   4   2  11      204.63      215.69      5.44 o 
   5   2  11        0.00        3.91      1.51 o 
   6   2  11        1.97        3.92      1.54 o 
   7   2  11      173.54      180.26      4.47 o 
   8   2  11       21.95       20.95      2.93 o 
   9   2  11       58.03       55.82      2.71 o 
  10   2  11       63.20       59.13      3.29 o 
 -19   3  11        0.40        0.99      2.65 o 
 -18   3  11        3.87        3.48      2.52 o 
 -17   3  11        1.31       -1.39      1.93 o 
 -16   3  11        1.06        1.44      2.09 o 
 -15   3  11      152.09      169.85      8.67 o 
 -14   3  11       52.67       48.80      4.87 o 
 -13   3  11       93.80      100.28      6.48 o 
 -12   3  11       13.46       14.13      3.16 o 
 -11   3  11      248.05      259.93     11.37 o 
 -10   3  11       13.75       22.02      2.29 o 
  -9   3  11        3.98        5.81      1.61 o 
  -8   3  11        0.08        0.08      1.17 o 
  -7   3  11       10.07        6.12      1.62 o 
  -6   3  11       20.45       19.21      3.42 o 
  -5   3  11      230.02      244.01     13.35 o 
  -4   3  11       39.36       36.07      2.76 o 
  -3   3  11       24.61       21.74      3.02 o 
  -2   3  11      391.63      405.78      9.33 o 
  -1   3  11       30.55       31.30      2.67 o 
   0   3  11       47.65       48.66      3.99 o 
   1   3  11        0.79        0.54      1.40 o 
   2   3  11      226.18      224.88     10.03 o 
   3   3  11       57.96       56.48      5.63 o 
   4   3  11       12.32       10.42      1.74 o 
   5   3  11        2.60        1.36      1.48 o 
   6   3  11       37.61       42.07      2.70 o 
   7   3  11       40.05       45.22      2.84 o 
   8   3  11       60.17       68.98      2.88 o 
   9   3  11        0.03       -0.36      1.57 o 
 -18   4  11        4.08        8.72      2.94 o 
 -17   4  11        1.32        2.46      2.25 o 
 -16   4  11       17.44       12.84      3.37 o 
 -15   4  11       75.63       82.89      6.21 o 
 -14   4  11        1.52        2.03      2.35 o 
 -13   4  11       61.43       56.88      5.03 o 
 -12   4  11       80.24       78.40      5.89 o 
 -11   4  11       10.36        9.53      2.78 o 
 -10   4  11       66.45       68.55      5.40 o 
  -9   4  11       45.75       47.31      4.66 o 
  -8   4  11        0.11        1.89      1.28 o 
  -7   4  11        0.41       -0.33      1.22 o 
  -6   4  11       11.56        9.43      1.79 o 
  -5   4  11      278.41      272.56      8.16 o 
  -4   4  11       66.30       71.37      3.69 o 
  -3   4  11      148.42      156.14      5.35 o 
  -2   4  11       12.14        8.25      1.82 o 
  -1   4  11      140.80      141.78      5.14 o 
   0   4  11       29.63       27.06      4.84 o 
   1   4  11       12.71        9.82      1.98 o 
   2   4  11       46.81       46.13      2.65 o 
   3   4  11       60.53       57.82      2.93 o 
   4   4  11       31.06       26.56      2.23 o 
   5   4  11        0.19        2.94      1.44 o 
   6   4  11      134.35      128.70      4.34 o 
   7   4  11        0.04        0.22      1.40 o 
   8   4  11       82.74       88.31      3.73 o 
   9   4  11       13.02       19.02      2.19 o 
 -18   5  11       51.93       60.58      6.05 o 
 -17   5  11       50.47       54.74      5.67 o 
 -16   5  11       98.23       99.16      7.06 o 
 -15   5  11       17.66       15.20      3.59 o 
 -14   5  11       51.12       48.54      5.08 o 
 -13   5  11       27.58       24.03      3.91 o 
 -12   5  11        6.22        9.04      3.05 o 
 -11   5  11        1.38       -0.80      1.93 o 
 -10   5  11       94.79       88.88      6.21 o 
  -9   5  11        0.04       -0.32      1.82 o 
  -8   5  11      317.65      301.38     11.61 o 
  -7   5  11       66.56       63.20      5.14 o 
  -6   5  11      111.63      106.17      6.64 o 
  -5   5  11       12.21       10.97      1.95 o 
  -4   5  11      261.53      259.29      7.05 o 
  -3   5  11      124.80      130.43      4.87 o 
  -2   5  11      607.22      616.28     12.46 o 
  -1   5  11      311.95      299.10      7.80 o 
   0   5  11       37.26       39.19      2.41 o 
   1   5  11        0.71       -1.28      1.14 o 
   2   5  11        2.76        4.68      1.42 o 
   3   5  11      146.82      138.24      4.28 o 
   4   5  11        0.08        0.03      1.25 o 
   5   5  11       25.31       24.12      4.33 o 
   6   5  11       41.56       39.84      2.69 o 
   7   5  11      131.53      131.79      6.37 o 
   8   5  11       49.53       51.64      3.01 o 
 -17   6  11       14.31       10.54      3.53 o 
 -16   6  11      348.19      367.26     14.29 o 
 -15   6  11       55.15       50.57      5.40 o 
 -14   6  11        0.50        4.44      2.73 o 
 -13   6  11      132.57      130.84      7.92 o 
 -12   6  11      484.17      512.01     16.80 o 
 -11   6  11       22.82       26.70      4.07 o 
 -10   6  11       85.06       84.39      6.10 o 
  -9   6  11        0.52       -0.21      2.25 o 
  -8   6  11       10.54       12.41      3.10 o 
  -7   6  11        3.59        4.98      2.46 o 
  -6   6  11       48.79       47.09      4.92 o 
  -5   6  11        0.11       -0.56      1.39 o 
  -4   6  11       36.40       37.19      4.28 o 
  -3   6  11      195.57      214.96      9.63 o 
  -2   6  11       12.19       11.29      1.61 o 
  -1   6  11        0.59        2.56      1.22 o 
   0   6  11        6.82        5.20      2.36 o 
   1   6  11      130.39      138.51      4.22 o 
   2   6  11        0.69        1.01      1.31 o 
   3   6  11      179.51      171.71      4.85 o 
   4   6  11       65.69       64.93      3.16 o 
   5   6  11       50.15       51.24      7.01 o 
   6   6  11        0.04       -0.84      1.71 o 
   7   6  11       42.65       36.22      4.50 o 
 -15   7  11      126.00      148.66      8.78 o 
 -14   7  11       35.03       40.94      4.98 o 
 -13   7  11      155.67      174.61      9.20 o 
 -12   7  11      380.21      389.04     14.39 o 
 -11   7  11      125.72      123.08      7.49 o 
 -10   7  11        0.39       -1.34      1.98 o 
  -9   7  11       36.02       40.24      4.76 o 
  -8   7  11      564.45      559.42     17.61 o 
  -7   7  11       16.50       14.18      3.48 o 
  -6   7  11      430.13      447.74     15.09 o 
  -5   7  11      121.86      122.40      6.93 o 
  -4   7  11      191.03      211.18      6.81 o 
  -3   7  11        3.00        4.92      2.89 o 
  -2   7  11      121.19      103.01      6.80 o 
  -1   7  11      320.26      358.59     13.00 o 
   0   7  11       35.38       31.52      4.28 o 
   1   7  11       26.05       32.53      2.89 o 
   2   7  11       21.49       20.66      2.45 o 
   3   7  11       97.07       96.16      4.59 o 
   4   7  11       80.63       74.01      4.18 o 
   5   7  11        0.84        0.02      1.74 o 
   6   7  11        0.16       -2.89      2.25 o 
 -14   8  11        2.72        2.19      2.41 o 
 -13   8  11       89.15       93.38      6.80 o 
 -12   8  11      189.41      193.50      9.79 o 
 -11   8  11      111.73      115.53      7.33 o 
 -10   8  11      100.45      112.38      7.22 o 
  -9   8  11       75.97       84.98      6.42 o 
  -8   8  11       74.64       79.36      6.05 o 
  -7   8  11      141.71      122.86      7.38 o 
  -6   8  11       38.73       33.08      3.12 o 
  -5   8  11      268.02      277.14     13.91 o 
  -4   8  11        6.83        7.78      2.54 o 
  -3   8  11      217.50      236.58      7.45 o 
  -2   8  11       67.21       73.47      5.94 o 
  -1   8  11       24.12       25.79      4.01 o 
   0   8  11       68.21       65.77      5.62 o 
   1   8  11       71.11       68.39      5.67 o 
   2   8  11        0.37       -2.35      2.25 o 
 -11   9  11       23.38       27.24      4.44 o 
 -10   9  11        0.01        0.16      2.25 o 
  -9   9  11       74.87       79.95      6.31 o 
  -8   9  11       10.08        8.88      3.10 o 
  -7   9  11       74.81       76.85      5.86 o 
  -6   9  11       80.73       75.14      4.74 o 
  -5   9  11       57.22       55.62      3.93 o 
  -4   9  11       32.51       39.44      5.62 o 
  -3   9  11       26.40       24.35      2.91 o 
  -2   9  11       44.22       41.04      4.76 o 
  -1   9  11      121.95      125.11      7.60 o 
  -5  10  11       15.88       22.50      3.02 o 
  -4  10  11       54.58       63.07      4.20 o 
 -18   0  12        0.97        7.44      2.84 o 
 -17   0  12        0.60        1.82      2.25 o 
 -16   0  12      277.51      326.96     12.36 o 
 -15   0  12       20.15       17.07      3.37 o 
 -14   0  12        8.19       12.47      3.05 o 
 -13   0  12       35.51       42.27      4.44 o 
 -12   0  12       91.87       99.64      6.31 o 
 -11   0  12       16.19       15.68      3.10 o 
 -10   0  12        2.09        4.71      2.46 o 
  -9   0  12      324.85      288.22     10.97 o 
  -8   0  12      381.35      358.64     12.58 o 
  -7   0  12       64.05       59.08      5.14 o 
  -6   0  12      880.69      907.47     23.76 o 
  -5   0  12      517.01      518.70     16.00 o 
  -4   0  12      282.12      277.89     10.92 o 
  -3   0  12      111.26      115.05      6.74 o 
  -2   0  12      146.76      129.50      7.28 o 
  -1   0  12     1347.06     1354.51     32.75 o 
   0   0  12      371.10      352.49     12.68 o 
   1   0  12      265.00      265.85     10.81 o 
   2   0  12       96.77       95.41      6.53 o 
   3   0  12      898.39      903.83     24.40 o 
   4   0  12        6.91       10.11      3.26 o 
   5   0  12      206.58      176.64      8.99 o 
   6   0  12      225.34      221.82      7.22 o 
   7   0  12        9.77        8.65      2.22 o 
   8   0  12      108.51      106.13      5.13 o 
 -18   1  12      121.60      120.50      5.54 o 
 -17   1  12      519.08      563.04     10.47 o 
 -16   1  12       27.37       30.82      2.89 o 
 -15   1  12      274.33      291.82      8.09 o 
 -14   1  12      252.11      274.90      7.78 o 
 -13   1  12        0.12        2.19      1.51 o 
 -12   1  12       15.27       15.83      2.30 o 
 -11   1  12      249.19      266.17     16.43 o 
 -10   1  12      626.34      639.58     13.07 o 
  -9   1  12       58.62       47.64      4.04 o 
  -8   1  12      711.56      705.41     13.96 o 
  -7   1  12      212.86      215.31      6.64 o 
  -6   1  12        8.35        8.07      1.91 o 
  -5   1  12       79.20       82.06      4.07 o 
  -4   1  12      163.03      170.99      5.88 o 
  -3   1  12       13.60       11.63      2.17 o 
  -2   1  12      141.78      135.76      5.20 o 
  -1   1  12        0.12       -1.12      1.28 o 
   0   1  12       50.40       46.33      6.53 o 
   1   1  12       28.07       35.67      3.29 o 
   2   1  12       33.41       29.25      2.93 o 
   3   1  12      419.44      411.96     10.16 o 
   4   1  12      163.09      167.19      6.17 o 
   5   1  12      213.95      215.43      5.77 o 
   6   1  12       62.97       61.10      2.81 o 
   7   1  12      175.49      164.85      4.87 o 
   8   1  12      109.74      121.70      3.89 o 
 -18   2  12      212.77      217.05     10.38 o 
 -17   2  12       19.90       17.39      3.64 o 
 -16   2  12      176.62      162.73      8.62 o 
 -15   2  12       23.53       24.67      3.91 o 
 -14   2  12       51.52       52.11      3.38 o 
 -13   2  12      183.09      194.61      6.36 o 
 -12   2  12      270.51      273.52      7.61 o 
 -11   2  12        0.04       -0.45      1.23 o 
 -10   2  12       38.59       46.94      3.24 o 
  -9   2  12     1145.91     1152.96     20.22 o 
  -8   2  12      201.02      204.64      6.44 o 
  -7   2  12       45.63       48.93      3.31 o 
  -6   2  12      271.83      286.25      7.80 o 
  -5   2  12      158.01      166.54      5.71 o 
  -4   2  12       34.67       34.75      2.90 o 
  -3   2  12      156.73      154.20      5.58 o 
  -2   2  12        1.82        1.26      1.47 o 
  -1   2  12        1.18        2.02      1.48 o 
   0   2  12        4.50        6.53      1.87 o 
   1   2  12       52.39       54.74      3.57 o 
   2   2  12      169.55      162.66      6.53 o 
   3   2  12        0.33        1.74      2.62 o 
   4   2  12       80.84       73.80      3.42 o 
   5   2  12      273.36      277.62      6.63 o 
   6   2  12       51.12       48.35      5.97 o 
   7   2  12       14.65       17.70      1.91 o 
 -18   3  12       67.32       62.56      5.89 o 
 -17   3  12      206.18      225.88     10.65 o 
 -16   3  12       14.76       16.37      3.64 o 
 -15   3  12        9.01        7.44      2.84 o 
 -14   3  12       48.99       40.56      4.71 o 
 -13   3  12      122.29      118.74      7.38 o 
 -12   3  12       49.79       36.92      4.39 o 
 -11   3  12        2.30        1.68      1.44 o 
 -10   3  12      156.97      153.42      7.06 o 
  -9   3  12       34.61       30.25      2.78 o 
  -8   3  12      132.77      135.12      5.19 o 
  -7   3  12      191.90      189.56      6.14 o 
  -6   3  12       23.42       26.57      2.64 o 
  -5   3  12      182.95      183.78      6.06 o 
  -4   3  12       20.77       18.17      2.40 o 
  -3   3  12       46.06       48.22      3.34 o 
  -2   3  12        0.99        1.36      1.48 o 
  -1   3  12        5.03        3.41      1.77 o 
   0   3  12      158.19      143.65     13.65 o 
   1   3  12       10.50       11.48      2.23 o 
   2   3  12       28.39       32.23      3.93 o 
   3   3  12       80.03       80.83      3.68 o 
   4   3  12      156.47      151.78      6.26 o 
   5   3  12        4.06        4.98      1.60 o 
   6   3  12      441.07      435.72      8.82 o 
   7   3  12       41.25       36.00      2.37 o 
 -17   4  12       19.68       16.70      3.80 o 
 -16   4  12      248.62      264.24     11.67 o 
 -15   4  12       72.99       72.30      6.10 o 
 -14   4  12       44.40       51.53      5.35 o 
 -13   4  12       54.60       65.87      5.83 o 
 -12   4  12        5.31        8.19      2.94 o 
 -11   4  12      204.59      202.92      9.69 o 
 -10   4  12       36.65       38.37      4.50 o 
  -9   4  12      590.85      624.71     19.00 o 
  -8   4  12       71.84       69.09      4.15 o 
  -7   4  12       34.12       35.23      2.90 o 
  -6   4  12       51.95       47.49      5.35 o 
  -5   4  12      224.96      230.06      6.90 o 
  -4   4  12       77.18       76.32      3.99 o 
  -3   4  12       94.57       90.89      4.27 o 
  -2   4  12      188.88      194.52      7.71 o 
  -1   4  12        5.32        7.22      1.88 o 
   0   4  12       30.22       31.00      3.16 o 
   1   4  12        0.08       -2.52      1.51 o 
   2   4  12      557.88      567.21     10.06 o 
   3   4  12       25.06       27.31      2.37 o 
   4   4  12      216.18      229.63      8.36 o 
   5   4  12      132.22      130.81      4.54 o 
   6   4  12        0.24        1.67      1.48 o 
 -16   5  12       16.60       11.45      3.48 o 
 -15   5  12       27.31       26.17      4.39 o 
 -14   5  12      160.38      167.17      9.15 o 
 -13   5  12      203.20      243.32     11.08 o 
 -12   5  12       37.92       33.28      4.50 o 
 -11   5  12      257.25      286.35     12.04 o 
 -10   5  12       13.45       11.88      3.42 o 
  -9   5  12      156.88      161.50      8.62 o 
  -8   5  12      102.93       97.13      6.85 o 
  -7   5  12      619.12      628.72     19.26 o 
  -6   5  12        1.72        2.41      2.57 o 
  -5   5  12       24.88       22.63      2.48 o 
  -4   5  12      692.31      717.93     18.52 o 
  -3   5  12       36.56       28.11      3.34 o 
  -2   5  12      105.36      108.14      4.78 o 
  -1   5  12       21.28       18.73      6.74 o 
   0   5  12      548.41      538.88      9.59 o 
   1   5  12      184.22      188.64      5.21 o 
   2   5  12        0.82        2.69      1.40 o 
   3   5  12       44.40       46.66      2.88 o 
   4   5  12      180.13      194.18      5.45 o 
   5   5  12       50.71       59.64      3.24 o 
 -15   6  12      164.69      158.66      9.20 o 
 -14   6  12       33.71       47.89      5.30 o 
 -13   6  12      393.89      390.91     14.72 o 
 -12   6  12      240.47      257.29     11.61 o 
 -11   6  12      216.10      225.18     10.70 o 
 -10   6  12      208.14      220.36     10.49 o 
  -9   6  12      247.12      257.50     11.40 o 
  -8   6  12      869.04      841.22     23.71 o 
  -7   6  12      245.17      251.72     11.18 o 
  -6   6  12       36.35       33.93      4.44 o 
  -5   6  12      319.49      339.11     13.11 o 
  -4   6  12       22.94        9.26      3.21 o 
  -3   6  12       35.95       41.69      4.87 o 
  -2   6  12      123.10      133.90      6.88 o 
  -1   6  12       12.32       14.39      1.93 o 
   0   6  12       42.46       42.03      2.62 o 
   1   6  12       60.69       56.25      3.01 o 
   2   6  12      113.03      126.21      4.34 o 
   3   6  12       32.78       27.34      2.41 o 
   4   6  12       52.45       53.71      3.13 o 
 -13   7  12       49.56       44.84      5.30 o 
 -12   7  12       86.24       86.85      6.90 o 
 -11   7  12       16.20       24.67      4.44 o 
 -10   7  12      450.49      470.43     16.43 o 
  -9   7  12        1.94        2.94      2.78 o 
  -8   7  12        0.51        1.82      2.52 o 
  -7   7  12       82.19       94.98      7.01 o 
  -6   7  12      181.95      171.56      9.15 o 
  -5   7  12       53.71       52.50      5.40 o 
  -4   7  12       51.20       46.66      5.19 o 
  -3   7  12      119.55      114.30      7.38 o 
  -2   7  12        4.45        4.12      2.84 o 
  -1   7  12       74.16       84.44      6.53 o 
   0   7  12       50.65       56.35      5.51 o 
   1   7  12      174.39      177.82      9.20 o 
   2   7  12       21.92       16.23      2.61 o 
 -10   8  12       50.54       58.22      5.73 o 
  -9   8  12        7.53        4.55      3.05 o 
  -8   8  12       19.24       24.88      4.28 o 
  -7   8  12        0.85        0.70      2.62 o 
  -6   8  12      425.48      472.14     16.32 o 
  -5   8  12       36.81       31.73      4.66 o 
  -4   8  12       33.55       38.64      4.92 o 
  -3   8  12       29.69       36.28      4.76 o 
  -2   8  12      287.56      293.36     12.20 o 
  -1   8  12      332.68      339.70     13.27 o 
   0   8  12       13.69       13.16      3.53 o 
 -16   1  13       12.54       10.56      2.27 o 
 -15   1  13       16.12       14.02      2.38 o 
 -14   1  13       17.77       19.96      3.56 o 
 -13   1  13        1.35        0.54      1.51 o 
 -12   1  13        5.60        3.43      1.71 o 
 -11   1  13       53.60       63.54      4.25 o 
 -10   1  13      145.53      154.35      5.79 o 
  -9   1  13        1.26        1.04      1.49 o 
  -8   1  13       15.15       19.00      2.51 o 
  -7   1  13        6.51        6.80      2.54 o 
  -6   1  13      163.76      156.23      8.51 o 
  -5   1  13       55.53       53.79      3.63 o 
  -4   1  13        1.35        2.50      1.63 o 
  -3   1  13        1.84        0.49      1.58 o 
  -2   1  13      193.21      185.88      6.43 o 
  -1   1  13       34.32       31.95      4.68 o 
   0   1  13        1.48        5.69      1.93 o 
   1   1  13        5.13        0.84      1.62 o 
   2   1  13      169.68      159.41      8.83 o 
   3   1  13      154.70      152.75      8.83 o 
   4   1  13        8.53       11.85      2.03 o 
   5   1  13        7.87        7.20      1.86 o 
 -16   2  13       17.82       16.48      3.80 o 
 -15   2  13       13.21       14.50      3.64 o 
 -14   2  13        0.49        0.27      2.30 o 
 -13   2  13        0.21        1.57      1.56 o 
 -12   2  13        3.30        2.71      1.72 o 
 -11   2  13      160.16      177.82      6.28 o 
 -10   2  13        6.50       12.26      3.21 o 
  -9   2  13       26.89       31.95      3.21 o 
  -8   2  13        0.50        1.60      1.63 o 
  -7   2  13       26.12       24.75      2.77 o 
  -6   2  13       38.67       39.57      3.23 o 
  -5   2  13       30.51       34.12      3.02 o 
  -4   2  13      173.09      185.06      6.43 o 
  -3   2  13       76.56       84.07      7.33 o 
  -2   2  13        2.99        3.45      1.72 o 
  -1   2  13        2.88        1.82      1.61 o 
   0   2  13      141.87      146.61      5.80 o 
   1   2  13       37.70       28.28      2.99 o 
   2   2  13       20.15       15.64      2.54 o 
   3   2  13       40.79       43.90      2.90 o 
   4   2  13       35.97       41.47      3.25 o 
   5   2  13       46.84       51.05      3.18 o 
 -15   3  13       13.50       17.61      3.85 o 
 -14   3  13        4.31        1.61      2.46 o 
 -13   3  13       88.46       86.96      6.53 o 
 -12   3  13       29.99       26.76      4.28 o 
 -11   3  13      295.14      297.96     12.31 o 
 -10   3  13       18.05       18.82      2.60 o 
  -9   3  13        3.17        0.73      3.18 o 
  -8   3  13       44.38       45.06      3.51 o 
  -7   3  13        9.81        9.55      2.12 o 
  -6   3  13        1.48        1.30      2.46 o 
  -5   3  13       10.65        9.43      2.07 o 
  -4   3  13        1.21        1.40      1.61 o 
  -3   3  13       10.10        9.11      2.13 o 
  -2   3  13       68.51       70.20      6.85 o 
  -1   3  13        4.18        4.55      2.97 o 
   0   3  13       77.48       89.07      4.82 o 
   1   3  13       11.22       11.33      3.72 o 
   2   3  13       38.60       40.34      2.76 o 
   3   3  13        0.09        0.13      1.37 o 
   4   3  13       16.28       15.23      2.60 o 
 -15   4  13        6.12        3.16      2.57 o 
 -14   4  13        0.00        3.16      2.73 o 
 -13   4  13       11.12        8.94      3.21 o 
 -12   4  13        1.34        3.85      2.94 o 
 -11   4  13       53.08       48.38      5.24 o 
 -10   4  13      193.30      204.47     10.01 o 
  -9   4  13       27.22       32.38      4.60 o 
  -8   4  13      136.52      137.26      8.19 o 
  -7   4  13       17.62       15.20      2.45 o 
  -6   4  13       53.31       57.87      3.76 o 
  -5   4  13        2.69        1.22      1.63 o 
  -4   4  13        8.99       14.44      2.38 o 
  -3   4  13       26.91       23.60      2.77 o 
  -2   4  13       63.33       61.97      4.39 o 
  -1   4  13        7.16        3.46      1.89 o 
   0   4  13        6.22        3.82      1.90 o 
   1   4  13        2.51        0.50      1.41 o 
   2   4  13       71.85       79.86      3.66 o 
   3   4  13       17.69       19.26      3.12 o 
 -13   5  13        0.32        2.03      2.52 o 
 -12   5  13        0.82       -1.18      2.35 o 
 -11   5  13       24.66       17.23      3.96 o 
 -10   5  13       13.09       13.22      3.75 o 
  -9   5  13       19.71       16.32      3.96 o 
  -8   5  13        7.81        5.94      3.10 o 
  -7   5  13      103.84      113.71      7.49 o 
  -6   5  13        1.76       -0.91      2.57 o 
  -5   5  13      119.82      107.13      7.44 o 
  -4   5  13       52.89       50.30      6.34 o 
  -3   5  13       86.40       90.40      4.62 o 
  -2   5  13       36.72       29.78      2.97 o 
  -1   5  13       87.35       76.76      3.52 o 
   0   5  13       16.73       14.33      2.01 o 
   1   5  13      197.45      196.52      5.72 o 
   2   5  13      100.54      104.88      4.14 o 
 -11   6  13        3.58        5.62      3.26 o 
 -10   6  13      199.70      208.91     10.49 o 
  -9   6  13       48.09       50.52      5.67 o 
  -8   6  13       10.39       16.27      4.01 o 
  -7   6  13        8.56        9.20      3.48 o 
  -6   6  13       45.10       46.98      5.35 o 
  -5   6  13        0.55        0.80      2.41 o 
  -4   6  13       29.90       31.09      4.60 o 
  -3   6  13       18.21       20.01      4.01 o 
  -2   6  13       40.92       45.91      5.40 o 
  -1   6  13      188.53      189.00      6.59 o 
   0   6  13        0.49        0.61      1.47 o 
  -8   7  13        0.13        1.18      2.73 o 
  -7   7  13        0.13        3.21      2.89 o 
  -6   7  13      118.07      131.80      8.51 o 
  -5   7  13      488.99      541.65     18.14 o 
  -4   7  13       24.52       23.49      4.44 o 
  -3   7  13      174.17      193.34     10.06 o 
 -13   0  14        0.61        0.64      2.57 o 
 -12   0  14      369.27      390.05     14.56 o 
 -11   0  14      514.08      579.43     18.62 o 
 -10   0  14      295.66      320.00     12.84 o 
  -9   0  14        3.97        6.05      3.05 o 
  -8   0  14      226.61      254.40     11.24 o 
  -7   0  14      128.98      139.24      8.24 o 
  -6   0  14       43.40       56.03      5.67 o 
  -5   0  14        1.09        4.98      2.78 o 
  -4   0  14      248.85      255.79     11.24 o 
  -3   0  14      427.36      422.64     15.20 o 
  -2   0  14       51.97       57.15      5.67 o 
  -1   0  14        0.05        1.07      2.46 o 
   0   0  14      186.45      180.87      9.42 o 
   1   0  14      374.08      348.37     13.81 o 
 -13   1  14        9.05        9.58      2.36 o 
 -12   1  14      325.34      376.55     10.00 o 
 -11   1  14      413.71      452.66     11.22 o 
 -10   1  14      194.17      208.36     19.24 o 
  -9   1  14      341.90      344.32      9.48 o 
  -8   1  14      341.22      368.03      9.85 o 
  -7   1  14        6.76        6.33      2.19 o 
  -6   1  14      127.52      133.87      5.71 o 
  -5   1  14      423.63      471.17     17.07 o 
  -4   1  14        3.31        2.03      1.72 o 
  -3   1  14        0.05        0.12      1.74 o 
  -2   1  14       24.49       23.07      2.95 o 
  -1   1  14      137.04      142.52      5.92 o 
   0   1  14       40.92       38.28      3.54 o 
   1   1  14      176.74      191.13      7.04 o 
 -13   2  14      159.62      176.64      9.69 o 
 -12   2  14        1.45        1.67      2.62 o 
 -11   2  14      204.47      209.71      7.17 o 
 -10   2  14      684.92      726.14     20.09 o 
  -9   2  14        2.55        1.86      2.00 o 
  -8   2  14      277.96      286.84      8.52 o 
  -7   2  14      295.85      322.25     20.09 o 
  -6   2  14      356.78      353.45     16.35 o 
  -5   2  14       16.04       14.62      2.64 o 
  -4   2  14      107.20      117.26      5.43 o 
  -3   2  14      185.61      184.19      6.72 o 
  -2   2  14       55.10       60.01      6.13 o 
  -1   2  14       68.34       71.62      4.37 o 
   0   2  14       50.54       51.75      3.90 o 
 -12   3  14       62.38       63.79      6.21 o 
 -11   3  14      294.94      313.32     13.11 o 
 -10   3  14       45.37       43.83      5.35 o 
  -9   3  14      319.04      322.52      9.10 o 
  -8   3  14        2.16        4.20      2.92 o 
  -7   3  14        4.82        5.79      2.06 o 
  -6   3  14      105.81      110.52      5.14 o 
  -5   3  14       46.26       47.81      7.52 o 
  -4   3  14       22.92       23.76      3.03 o 
  -3   3  14       49.37       58.86      4.08 o 
  -2   3  14      116.34      110.71      5.22 o 
  -1   3  14       17.57       17.14      3.05 o 
   0   3  14        1.56        3.68      2.06 o 
 -10   4  14      296.83      330.49     13.70 o 
  -9   4  14        1.07        6.48      3.26 o 
  -8   4  14       21.45       24.08      4.44 o 
  -7   4  14      245.36      246.53     11.61 o 
  -6   4  14       90.85      104.01      8.16 o 
  -5   4  14       34.81       39.43      3.50 o 
  -4   4  14       66.22       70.47      6.96 o 
  -3   4  14       25.82       26.31      3.26 o 
  -2   4  14      109.87       91.44      4.80 o 
  -7   5  14        8.15        4.23      2.89 o 
  -6   5  14       22.33       27.40      4.71 o 
                                                 
